# Supplementary material for: Quantitative proteomic screening uncovers candidate diagnostic and monitoring serum biomarkers of ankylosing spondylitis
Source: Arthritis Res Ther. 2023 Apr 11;25:57. doi: 10.1186/s13075-023-03044-4 (PMC10088143; doi:10.1186/s13075-023-03044-4)
Supplement: Supplementary file 1 — Additional file 1:Supplementary Table 1. [file 13075_2023_3044_MOESM1_ESM.xlsx]

## Sheet: Sheet1
No	Dilution	Target	mean.AllAS	mean.HighAS	mean.LowAS	mean.CTRL		FC.AllAS.CTRL	t.pval.AllAS.CTRL	t.qval.AllAS.CTRL	t.eq.pval.AllAS.CTRL	t.eq.qval.AllAS.CTRL	u.pval.AllAS.CTRL	u.qval.AllAS.CTRL	FC.HighAS.LowAS	t.pval.HighAS.LowAS	t.qval.HighAS.LowAS	t.eq.pval.HighAS.LowAS	t.eq.qval.HighAS.LowAS	u.pval.HighAS.LowAS	u.qval.HighAS.LowAS
506	40	Glucagon	1860.54	1899.08	1822	1021.04		1.82221	1.251e-07	2.26465e-05	6.14066e-06	0.00023786	1.29052e-06	0.000106226	1.0423	0.749396	0.932201	0.749212	0.93174	0.923413	0.988727
692	40	TFF1	2588.85	2545.96	2631.74	1180.24		2.19349	1.5476e-07	2.26465e-05	1.58021e-05	0.000495507	7.49953e-07	9.45242e-05	0.967407	0.845168	0.957452	0.845128	0.957407	0.385853	0.838839
773	1	BCMA	5009.83	4983.6	5036.06	3429.44		1.46083	4.57007e-08	2.26465e-05	2.22914e-06	0.000127685	9.22845e-07	9.45242e-05	0.989583	0.902465	0.975818	0.902453	0.975805	0.854786	0.988465
800	1	C5a	11379.3	14971.5	7787.17	6094.59		1.86712	9.50189e-08	2.26465e-05	1.21177e-05	0.000409205	5.78324e-06	0.000200435	1.92259	9.39452e-07	0.000247452	6.42903e-07	0.000169341	1.36931e-07	4.50844e-05
909	1	Cadherin-6	1577.9	1574.92	1580.89	1939.18		0.813696	1.11574e-07	2.26465e-05	2.28023e-07	5.64315e-05	1.60322e-07	9.45242e-05	0.996222	0.940971	0.986079	0.940961	0.98599	0.570477	0.91086
926	1	MRCKB	1963.9	1989.1	1938.7	2639.96		0.743912	7.92676e-08	2.26465e-05	1.52494e-07	5.64315e-05	1.4369e-07	9.45242e-05	1.02599	0.73363	0.930239	0.733531	0.929955	0.439911	0.87874
994	1	DAPK2	2229.24	2294.32	2164.15	2855.93		0.780565	1.19353e-07	2.26465e-05	1.30166e-06	8.57144e-05	8.76682e-07	9.45242e-05	1.06015	0.412114	0.802891	0.411336	0.80035	0.278766	0.766462
1020	1	ASM3A	24905	25104	24705.9	36205.7		0.687874	1.46234e-07	2.26465e-05	8.96728e-08	5.64315e-05	4.45045e-07	9.45242e-05	1.01612	0.864824	0.960457	0.864794	0.960382	0.863156	0.988465
1176	0.005	IgA	3553.52	3568.97	3538.08	2181.03		1.62929	9.15561e-08	2.26465e-05	1.26984e-06	8.57144e-05	6.42458e-07	9.45242e-05	1.00873	0.929643	0.983899	0.929641	0.983801	0.877442	0.988465
995	1	DYRK3	3560.13	3591.94	3528.32	4727.18		0.75312	1.98084e-07	2.60877e-05	2.17553e-07	5.64315e-05	3.60042e-07	9.45242e-05	1.01803	0.803062	0.946852	0.802967	0.946739	0.669709	0.954917
1073	1	ILT-4	5967	6111.3	5822.69	4384.96		1.36079	3.23296e-07	3.05336e-05	9.54676e-06	0.000349252	1.61604e-05	0.000401572	1.04957	0.530626	0.859908	0.530398	0.85892	0.682996	0.956385
1088	1	DRAK2	7590.01	7601.71	7578.31	9962.72		0.761841	2.65895e-07	3.05336e-05	8.67571e-07	7.96047e-05	2.65881e-06	0.000140066	1.00309	0.967299	0.996315	0.967284	0.996297	0.669709	0.954917
1096	1	ABL2	3479.59	3508.88	3450.29	4702.86		0.739887	3.02071e-07	3.05336e-05	3.65507e-07	5.64315e-05	1.07643e-06	0.000101261	1.01698	0.830742	0.956369	0.830693	0.956313	0.643442	0.942784
1097	1	BCAR3	2285.88	2307.35	2264.42	2952.99		0.77409	3.24579e-07	3.05336e-05	3.85637e-07	5.64315e-05	1.19207e-06	0.000104664	1.01896	0.774328	0.938424	0.774234	0.938349	0.530928	0.902827
930	1	OCAD1	1431.9	1463	1400.81	1839.55		0.778398	3.59219e-07	3.15394e-05	5.49578e-07	6.28734e-05	1.69849e-06	0.000123642	1.04439	0.506287	0.845096	0.505993	0.844833	0.28698	0.766462
1023	1	STRATIFIN	1824.75	1870.44	1779.07	2277.52		0.801202	3.98283e-07	3.27837e-05	6.79836e-07	6.88726e-05	1.38821e-06	0.000107546	1.05136	0.384857	0.781728	0.384497	0.777773	0.247491	0.747583
891	1	Flt-3	1741.92	1771.11	1712.74	2309.06		0.754387	4.41041e-07	3.35009e-05	1.27697e-06	8.57144e-05	2.18079e-06	0.000124874	1.03408	0.673013	0.902605	0.672999	0.902586	0.507328	0.901606
919	1	EphB4	15062	15017.4	15106.6	19765.8		0.762025	4.57871e-07	3.35009e-05	3.60082e-07	5.64315e-05	6.42458e-07	9.45242e-05	0.994097	0.931543	0.983899	0.931509	0.983801	0.764627	0.982452
1117	1	CAD15	16583.1	16390.9	16775.2	21371.8		0.775931	4.86873e-07	3.3748e-05	9.0666e-07	7.96047e-05	3.08174e-06	0.000144952	0.977088	0.734619	0.930239	0.734431	0.929955	0.891768	0.988465
803	1	HDAC8	3637.46	3697.07	3577.86	4904.9		0.741597	5.51029e-07	3.62852e-05	1.2719e-06	8.57144e-05	4.12916e-06	0.000169941	1.03332	0.697682	0.911699	0.697643	0.911305	0.682996	0.956385
1102	1	Troponin T	3449.93	3454.83	3445.02	4568.14		0.755215	6.01215e-07	3.77048e-05	2.68653e-07	5.64315e-05	8.76682e-07	9.45242e-05	1.00285	0.967207	0.996315	0.967192	0.996297	0.848914	0.988465
934	1	SLIK1	2965.99	3031.53	2900.45	3822.12		0.776006	1.11549e-06	6.3874e-05	3.18877e-06	0.000161523	2.2919e-06	0.000125768	1.04519	0.548678	0.864943	0.548327	0.862823	0.47297	0.891133
1175	1	PLXB2	3169.63	3280.55	3058.72	2349.79		1.3489	1.08451e-06	6.3874e-05	2.64182e-05	0.000740273	3.08174e-06	0.000144952	1.07252	0.382174	0.781728	0.380432	0.777773	0.630468	0.931976
924	1	MMEL2	1977.67	1985.72	1969.61	2538.78		0.778983	1.22356e-06	6.44573e-05	2.15169e-06	0.000127685	3.74694e-06	0.000159185	1.00818	0.907214	0.978444	0.907196	0.978411	0.484281	0.898102
1021	1	Cytidylate kinase	12532.4	12534.3	12530.4	16774		0.747132	1.19262e-06	6.44573e-05	1.15969e-06	8.57144e-05	2.07486e-06	0.000124874	1.00031	0.996844	0.997601	0.996842	0.9976	0.709858	0.966486
30	40	PIANP	3369.22	3335.99	3402.44	2496.97		1.34932	1.52218e-06	7.18353e-05	2.33925e-05	0.000669736	3.06383e-05	0.000620779	0.98047	0.801486	0.946688	0.80147	0.946669	0.923413	0.988727
885	1	STAB2	986.463	974.781	998.146	1324.1		0.745007	1.52725e-06	7.18353e-05	3.70705e-06	0.000174364	8.32502e-07	9.45242e-05	0.976591	0.786941	0.942033	0.786924	0.941746	0.963506	0.998126
1018	1	Protein disulfide isomerase A3	8362.35	8456.87	8267.83	10605.6		0.788487	1.43535e-06	7.18353e-05	5.72878e-07	6.28734e-05	2.79318e-06	0.000141486	1.02286	0.699869	0.911699	0.699857	0.911683	0.792471	0.98327
229	40	SARP-2	3290.12	3522.11	3058.14	1823.84		1.80396	1.58921e-06	7.2172e-05	3.19653e-05	0.000804418	2.00129e-05	0.00048556	1.15172	0.308195	0.779113	0.307994	0.773136	0.28866	0.766462
1132	1	Testican-1	10392.2	9883.77	10900.7	7715.32		1.34696	1.68287e-06	7.38781e-05	1.86769e-05	0.00054661	5.2551e-06	0.000192249	0.90671	0.195188	0.772219	0.195138	0.763201	0.262813	0.766462
903	1	SDF-1	4476.93	4392.38	4561.48	3346		1.338	2.17165e-06	9.22601e-05	1.80533e-05	0.000540367	1.40866e-05	0.000356769	0.96293	0.609088	0.880536	0.608691	0.879963	0.439911	0.87874
939	1	Calcineurin B a	35984	36052.7	35915.4	45726.7		0.786937	2.28431e-06	9.40136e-05	2.33784e-06	0.000128289	5.2551e-06	0.000192249	1.00382	0.953642	0.989714	0.953613	0.989683	0.604856	0.920919
927	1	Nectin-like protein 1	1735.43	1758.13	1712.73	2256.16		0.769196	2.82451e-06	0.000112724	5.53656e-06	0.000230757	3.74645e-06	0.000159185	1.02651	0.736859	0.930239	0.736848	0.929955	0.278766	0.766462
997	1	SLPI	21145.2	21461.5	20828.9	16519		1.28005	3.26001e-06	0.000126278	3.3278e-05	0.000811614	5.34754e-05	0.000939028	1.03037	0.655235	0.895538	0.655175	0.894923	0.604856	0.920919
521	40	ARTS1	79790.3	75963.1	83617.4	56440.9		1.4137	3.41891e-06	0.000128649	3.23722e-05	0.000804418	2.66097e-05	0.000574507	0.90846	0.28002	0.779113	0.279743	0.773136	0.306672	0.787304
844	1	Cathepsin A	25115.1	24998.2	25232.1	17555.1		1.43065	3.68553e-06	0.000134829	6.19839e-05	0.00131666	7.52023e-05	0.00126976	0.990731	0.924277	0.980167	0.924252	0.980161	0.891768	0.988465
732	1	HXK1	2411.83	2437.07	2386.6	3218.03		0.749475	3.97239e-06	0.000141396	8.39578e-06	0.000315921	4.33402e-06	0.000172967	1.02115	0.814133	0.954964	0.814131	0.954866	0.484281	0.898102
757	1	HMG-1	3844.82	3922.86	3766.77	5064.66		0.759147	4.39851e-06	0.00014274	1.80053e-05	0.000540367	7.33504e-06	0.000230006	1.04144	0.653954	0.895538	0.6537	0.894923	0.792471	0.98327
923	1	Marapsin	20453.7	20279.5	20628	25700.7		0.795843	4.4437e-06	0.00014274	5.62196e-06	0.000230757	1.01893e-05	0.000279568	0.983106	0.794838	0.943915	0.794666	0.943711	0.69638	0.962318
929	1	OBCAM	18038.8	18024.4	18053.2	22874.7		0.788592	4.24664e-06	0.00014274	3.8905e-06	0.000176682	6.36196e-06	0.000213167	0.998404	0.980775	0.996873	0.980767	0.996845	0.778514	0.983033
1094	1	TAK1-TAB1	870.894	885.831	855.958	1072.49		0.812028	4.30965e-06	0.00014274	1.46749e-05	0.000483171	7.33414e-06	0.000230006	1.0349	0.596491	0.876762	0.596251	0.876409	0.364974	0.834543
704	1	STAT6	659.094	664.904	653.285	803.518		0.820261	4.62423e-06	0.000145003	1.10203e-05	0.000392262	9.28052e-06	0.000260052	1.01779	0.767077	0.938424	0.767072	0.938349	0.630468	0.931976
846	1	CD39	1902.36	1913.74	1890.97	2446.72		0.777511	5.08093e-06	0.000155618	5.21235e-06	0.000228822	3.56878e-06	0.000159185	1.01204	0.868136	0.960457	0.868135	0.960382	0.592224	0.917599
1270	0.005	Clusterin	1753.79	1755.85	1751.73	2347.91		0.746958	5.42522e-06	0.000162387	4.37456e-07	5.7613e-05	2.18079e-06	0.000124874	1.00235	0.972165	0.996873	0.972153	0.996845	0.934935	0.994581
1153	1	14-3-3 protein theta	2877.03	2862.3	2891.76	3482.88		0.82605	5.90605e-06	0.00017285	1.52827e-05	0.000490909	8.53228e-05	0.001322	0.989813	0.861096	0.959445	0.861072	0.959418	0.949372	0.997161
1224	0.005	C9	80585.1	97550.4	63619.7	60426.4		1.33361	6.29803e-06	0.000180315	0.000130197	0.00225618	0.0002556	0.00280521	1.53334	2.41079e-08	1.5875e-05	1.56895e-08	1.03316e-05	4.44982e-08	1.95347e-05
703	1	SMAD3	5504.38	5653.95	5354.82	7416.27		0.742204	6.43553e-06	0.000180332	2.80958e-05	0.000765396	1.22681e-05	0.000323141	1.05586	0.594567	0.876762	0.594537	0.875845	0.484281	0.898102
866	1	IGFBP-7	6573.34	6298.53	6848.15	5215.32		1.26039	8.84609e-06	0.000240458	9.09289e-05	0.00176108	4.12407e-05	0.000802572	0.919742	0.215841	0.779113	0.21583	0.773136	0.278766	0.766462
935	1	Soggy-1	25186.8	25007.8	25365.8	31775.6		0.792646	8.94644e-06	0.000240458	1.14411e-05	0.000396523	1.40849e-05	0.000356769	0.985887	0.837813	0.957452	0.837714	0.957407	0.764627	0.982452
782	1	Siglec-7	1095.1	1143.95	1046.25	937.629		1.16794	9.40165e-06	0.000242784	0.000189627	0.00297309	0.000213891	0.0024284	1.09339	0.0791546	0.534598	0.0780212	0.521318	0.126467	0.55484
797	1	sTie-1	9896.61	9940.52	9852.7	7785.61		1.27114	9.30918e-06	0.000242784	0.000106783	0.00200904	4.69818e-05	0.00087148	1.00891	0.901217	0.975269	0.901127	0.975172	0.934935	0.994581
1168	1	CD63	1788.99	1788.64	1789.35	2139.72		0.836088	1.05908e-05	0.000268231	4.74606e-05	0.00104176	3.46149e-05	0.000690725	0.999604	0.994724	0.997601	0.994724	0.9976	0.682996	0.956385
747	1	Endostatin	44217.7	48464.8	39970.5	34291.5		1.28946	1.13364e-05	0.000276483	0.000263382	0.00358784	0.000310777	0.00324836	1.21251	0.0180173	0.223857	0.0172649	0.214508	0.0655629	0.385474
992	1	CRP	31237.9	48033.5	14442.2	14228.8		2.1954	1.12055e-05	0.000276483	0.000211999	0.00324654	0.000530374	0.00468794	3.32591	1.97394e-11	2.59968e-08	1.02959e-11	1.35597e-08	4.73142e-11	6.23128e-08
1133	1	Testican-2	643.444	576.027	710.862	522.907		1.23051	1.21569e-05	0.000291102	9.23471e-05	0.00176263	6.62244e-05	0.0011476	0.810322	0.000285033	0.0208549	0.000250617	0.0183368	0.00100463	0.0294023
469	40	FUT5	8166.32	10169.9	6162.7	4728.84		1.72692	1.35291e-05	0.000318176	0.000242447	0.00353616	6.47432e-06	0.000213167	1.65024	0.000939112	0.0494724	0.000678021	0.0385792	0.000399266	0.0181322
975	1	AN32B	471.521	520.569	422.473	310.561		1.51829	1.41261e-05	0.000326388	0.000261994	0.00358784	5.51312e-06	0.000196237	1.2322	0.095277	0.572967	0.0918451	0.555331	0.247491	0.747583
1300	0.005	Lectin, mannose-binding 2	49707.3	49160.8	50253.8	65818.8		0.755214	1.59169e-05	0.000361424	4.60504e-05	0.00104176	4.49888e-05	0.000846432	0.978251	0.820633	0.95525	0.820616	0.95519	1	1
1091	1	PDE3A	564.613	585.842	543.385	690.95		0.817155	1.70149e-05	0.000379807	4.48744e-05	0.00103683	7.87248e-06	0.000236794	1.07814	0.256368	0.779113	0.255632	0.773136	0.0837342	0.443623
148	40	PKC-D	8531.74	8567.14	8496.34	10826.9		0.788014	1.74196e-05	0.000382359	2.22989e-06	0.000127685	1.87471e-06	0.000123642	1.00833	0.886267	0.966236	0.88626	0.966228	0.877749	0.988465
1012	1	NXPH1	6334.28	6710.89	5957.67	4374.9		1.44787	1.78757e-05	0.00038594	0.000264252	0.00358784	2.02777e-05	0.00048556	1.12643	0.290747	0.779113	0.288341	0.773136	0.69638	0.962318
1003	1	ST4S6	4061.81	4035.18	4088.45	3329.71		1.21987	1.86605e-05	0.000396385	0.000117441	0.00214819	8.53228e-05	0.001322	0.98697	0.825522	0.955469	0.82552	0.955382	0.792471	0.98327
780	1	OSM	2048.7	2105.38	1992.02	2571.39		0.796728	1.92433e-05	0.000402276	4.73257e-05	0.00104176	2.42696e-05	0.000560756	1.05691	0.465309	0.824688	0.465124	0.823345	0.321426	0.806321
574	40	NOTC2	1364.25	1503.85	1224.64	991.041		1.37658	2.38043e-05	0.000489848	0.000537827	0.00615929	9.33041e-07	9.45242e-05	1.228	0.0584012	0.450037	0.0537283	0.422692	0.297577	0.777596
1048	1	GRN	16506.9	18072.1	14941.8	13467		1.22573	2.55195e-05	0.000517065	0.000493563	0.00574582	0.000145984	0.00190358	1.20951	0.00672085	0.138958	0.00603833	0.12623	0.00784958	0.102355
1150	1	p53	5476.9	5534.45	5419.34	7156.41		0.765313	3.31145e-05	0.000660784	5.78208e-06	0.000230757	1.17134e-05	0.000314826	1.02124	0.764296	0.938424	0.764211	0.938349	0.450784	0.879135
941	1	kallikrein 14	30490.5	30746.9	30234.1	38295.4		0.796192	3.90489e-05	0.000767573	3.83084e-05	0.000900931	8.89731e-05	0.00134687	1.01696	0.815019	0.954964	0.814935	0.954866	0.592224	0.917599
921	1	LGMN	11628	11710.3	11545.6	14143.3		0.822154	4.08062e-05	0.00079032	2.8514e-05	0.000765396	2.90085e-05	0.000606416	1.01426	0.80899	0.951286	0.808824	0.951091	0.579713	0.91086
1223	0.005	WISP-1	39964.8	39534.5	40395.2	50506.6		0.79128	4.36042e-05	0.000832272	2.96395e-05	0.000765396	2.53821e-05	0.000574507	0.978694	0.763099	0.938424	0.762952	0.938349	0.820579	0.986942
759	1	PRL	2768.19	2787.88	2748.49	3260.02		0.849132	4.74173e-05	0.00087566	8.90775e-05	0.00175097	0.00013455	0.00178993	1.01433	0.794059	0.943841	0.794059	0.943711	0.450784	0.879135
799	1	AIF1	7494.23	7492.39	7496.07	9685.03		0.773795	4.68959e-05	0.00087566	5.16573e-05	0.00111529	0.000109546	0.00155132	0.999509	0.995348	0.997601	0.995348	0.9976	0.906128	0.988465
817	1	ESAM	2231.22	2203.48	2258.96	1936.95		1.15193	4.82491e-05	0.00087566	0.000257524	0.00358784	0.000310777	0.00324836	0.97544	0.588982	0.874096	0.588976	0.874095	0.682996	0.956385
967	1	PDGF-BB	7669.54	8596.13	6742.95	4505.24		1.70236	4.8537e-05	0.00087566	0.00115644	0.0106506	3.03231e-05	0.000620779	1.27483	0.170649	0.749737	0.167918	0.74003	0.339605	0.816167
707	1	HEMK2	9623.17	9247.14	9999.2	7571.55		1.27097	5.19809e-05	0.000925119	0.000134055	0.0022643	5.12218e-05	0.00091161	0.924788	0.250605	0.779113	0.250479	0.773136	0.247491	0.747583
751	1	CXCL16, soluble	7103.94	7390.69	6817.18	5975.85		1.18877	5.69861e-05	0.00100068	0.000417775	0.00507889	0.000323073	0.00335029	1.08413	0.165149	0.747426	0.164685	0.738154	0.198747	0.696144
907	1	BASI	1102.24	1126.43	1078.05	1311.39		0.840513	6.06652e-05	0.00103761	0.000134104	0.0022643	0.000105103	0.0015211	1.04488	0.467136	0.824688	0.466778	0.82371	0.28698	0.766462
1087	1	cGMP-stimulated PDE	4992.05	5023.96	4960.13	6047.66		0.825451	6.01278e-05	0.00103761	0.000135945	0.00226633	0.000201518	0.00232806	1.01287	0.84984	0.958236	0.849826	0.958013	0.555063	0.905847
1118	1	RANK	1363.32	1380.6	1346.03	1874.35		0.727356	6.14809e-05	0.00103808	2.58704e-06	0.000136286	1.87764e-06	0.000123642	1.02569	0.728857	0.930068	0.728788	0.929348	0.567325	0.908963
1011	1	EMR2	452.906	403.746	502.065	351.171		1.2897	6.48622e-05	0.00108131	0.000620199	0.0070414	0.000209696	0.00240147	0.80417	0.0103327	0.163953	0.00996218	0.161187	0.0306875	0.252597
639	40	SLAF7	57590.9	57857.5	57324.2	35488.7		1.6228	6.8886e-05	0.00110638	0.000913389	0.00896473	4.86713e-05	0.000885068	1.0093	0.953046	0.989714	0.952944	0.989683	0.335031	0.816167
966	1	PAPP-A	9878.32	12801.5	6955.13	5545.66		1.78127	6.76525e-05	0.00110638	0.00175653	0.0154223	8.53228e-05	0.001322	1.84059	0.0025557	0.0863041	0.00171004	0.0715657	0.00432981	0.0721817
1259	0.005	Factor B	29739.5	33912.4	25566.6	24020		1.23812	6.85157e-05	0.00110638	0.000255702	0.00358784	0.000687998	0.00562791	1.32643	2.25486e-06	0.000494942	2.21118e-06	0.000485354	3.30383e-06	0.000543892
726	1	CHKB	65304	66054.2	64553.7	82117.4		0.795251	7.61339e-05	0.00120805	0.000126234	0.00224663	0.000129155	0.00177907	1.02324	0.775251	0.938424	0.775189	0.938349	0.669709	0.954917
1008	1	PDGF-AA	2684.44	2548.99	2819.89	2098.46		1.27924	8.00376e-05	0.00125488	0.000220313	0.00333509	0.000171651	0.00211275	0.903931	0.163247	0.746017	0.163145	0.738154	0.330436	0.816167
890	1	EphA1	1366.88	1403.43	1330.33	1623.12		0.842133	8.43115e-05	0.00130633	8.16852e-05	0.00162999	8.53228e-05	0.001322	1.05495	0.329909	0.779113	0.329898	0.773136	0.387818	0.838839
723	1	FSTL1	18648	18521.7	18774.3	15424.6		1.20898	8.90712e-05	0.00136403	6.38771e-05	0.00133534	8.18142e-05	0.001322	0.986545	0.782677	0.942033	0.782676	0.941746	0.920519	0.988727
763	1	gp130, soluble	4472.43	4407.02	4537.85	3708.15		1.20611	9.11256e-05	0.00137945	0.000225389	0.00337316	0.000201518	0.00232806	0.97117	0.6079	0.879785	0.607383	0.879106	0.737078	0.977498
749	1	VEGF sR3	5768.58	5712.78	5824.37	4547.38		1.26855	9.63665e-05	0.00144221	0.000240915	0.00353616	0.000422763	0.00400561	0.98084	0.78538	0.942033	0.7853	0.941746	0.920519	0.988727
1022	1	TXD12	4094.93	4014.4	4175.47	3501.09		1.16962	0.000102195	0.00151225	0.000649408	0.00718715	0.000376957	0.00368924	0.961426	0.47754	0.827552	0.477515	0.826395	0.963825	0.998126
460	40	MMP-12	1809.31	2276.93	1341.7	993.656		1.82086	0.000105331	0.00154135	0.00236718	0.0192657	0.00243117	0.0148528	1.69705	0.0125747	0.183172	0.0110904	0.171837	0.0471617	0.331248
1065	1	CLM6	2774.55	2951.84	2597.25	2193.4		1.26495	0.00010783	0.00156057	0.000809506	0.00842679	0.000920963	0.00681409	1.13653	0.118534	0.634589	0.11699	0.625426	0.240065	0.743316
714	1	SECTM1	1785	1814.01	1755.98	2066.27		0.863875	0.000112695	0.00159591	0.000130152	0.00225618	0.000158329	0.00200499	1.03305	0.500425	0.844949	0.500414	0.844833	0.278766	0.766462
878	1	CRDL1	2951.23	2949.6	2952.85	2474.03		1.19289	0.000112151	0.00159591	0.00094191	0.00905471	0.000888292	0.00664705	0.998899	0.986496	0.996873	0.986489	0.996845	0.877442	0.988465
1152	1	PolyUbiquitin K63	1317.79	1297.92	1337.65	1588.25		0.829713	0.000124176	0.00173979	0.000311193	0.00409842	7.52023e-05	0.00126976	0.970298	0.667898	0.900329	0.667897	0.89962	0.920519	0.988727
702	1	IRF1	1265	1235.87	1294.13	1483.63		0.852639	0.00013026	0.001787	0.000140226	0.00230848	0.00011897	0.00166685	0.954977	0.38372	0.781728	0.38372	0.777773	0.69638	0.962318
917	1	DPP2	7099.35	6975.72	7222.98	8187.92		0.867052	0.000129815	0.001787	0.000368439	0.00457768	0.000349044	0.00350909	0.965767	0.515605	0.855903	0.515338	0.855203	0.656523	0.946267
1034	1	Stanniocalcin-1	1624.83	1646.53	1603.13	1234.14		1.31657	0.000138863	0.00188539	0.000993174	0.00941014	0.000768059	0.00605708	1.02707	0.782035	0.942033	0.782034	0.941746	0.567325	0.908963
1042	1	Elafin	6076.74	7282.12	4871.35	4092.44		1.48487	0.000145632	0.00195711	0.00113875	0.0105615	0.00102578	0.00736121	1.49489	0.00231214	0.0860433	0.00182458	0.0728173	0.0035927	0.067594
1050	1	JAK2	111018	110692	111343	87511.6		1.26861	0.000152885	0.00203383	6.95985e-05	0.00143221	0.000186022	0.00221531	0.994156	0.920298	0.980167	0.920237	0.980161	0.820579	0.986942
720	1	LYPD3	1446.99	1422.34	1471.63	1731.45		0.835706	0.000156686	0.00206355	0.000420349	0.00507889	0.000171651	0.00211275	0.966502	0.622954	0.883196	0.622949	0.882292	1	1
746	1	Myostatin	986.825	964.242	1009.41	1183.07		0.834121	0.000168155	0.0021613	0.000285763	0.00380151	7.84424e-05	0.0013077	0.955256	0.488567	0.835758	0.488533	0.834498	0.877442	0.988465
810	1	Cytochrome c	1384.97	1299.6	1470.34	1170.99		1.18273	0.000169031	0.0021613	0.000324029	0.00422521	0.00013455	0.00178993	0.883876	0.0158799	0.207068	0.0152971	0.199468	0.0160242	0.173442
1000	1	ENTP5	3932.09	3866.09	3998.08	3271.56		1.2019	0.000166813	0.0021613	0.000202436	0.00313657	0.000227052	0.00255579	0.966985	0.528601	0.859908	0.528579	0.85892	0.567325	0.908963
1180	0.005	C4b	434.317	484.969	383.665	1409.24		0.308194	0.000174129	0.00220508	1.3859e-07	5.64315e-05	8.32625e-07	9.45242e-05	1.26404	0.100698	0.590813	0.100616	0.58633	0.0906117	0.467983
976	1	Cofilin-1	3115.9	3121.93	3109.87	3615.32		0.861859	0.000202391	0.00253857	0.000475773	0.00564499	0.00029892	0.00320063	1.00388	0.945636	0.986432	0.945635	0.986416	0.750814	0.980001
809	1	PAI-1	8155.1	8108.76	8201.44	6269.46		1.30077	0.000211809	0.00263163	0.000338497	0.00437059	0.000287487	0.0031291	0.988699	0.883849	0.964399	0.883829	0.964377	0.992763	1
910	1	CAMK1	4597.99	4671.63	4524.35	5088.56		0.903592	0.000226369	0.00278624	0.000366647	0.00457768	0.000520435	0.00466268	1.03255	0.373795	0.780211	0.373795	0.775814	0.115502	0.52454
406	40	Aflatoxin B1 aldehyde reductase	3666.05	3193.6	4138.5	2315.07		1.58356	0.000234514	0.00285682	0.00209313	0.0174472	0.000673724	0.00562791	0.771681	0.108117	0.608225	0.108101	0.600493	0.0335988	0.259778
912	1	CHL1	8613.09	8205.03	9021.15	6865.16		1.25461	0.000236765	0.00285682	0.001165	0.0106549	0.00131471	0.00897136	0.909533	0.242013	0.779113	0.241414	0.773136	0.28698	0.766462
1128	1	RANTES	40075.7	40505.7	39645.6	26568		1.50842	0.00023861	0.00285682	0.00080256	0.00842679	0.000826148	0.00628923	1.02169	0.866605	0.960457	0.866585	0.960382	0.863156	0.988465
1151	1	PolyUbiquitin K48	1423.23	1278.25	1568.22	1103.16		1.29013	0.000265264	0.00314732	0.00049736	0.00574582	0.000164863	0.00206786	0.815096	0.00798781	0.14611	0.0074527	0.138033	0.00382491	0.0709494
937	1	TLR4:MD-2 complex	680.877	669.654	692.1	774.179		0.879483	0.000270185	0.00317708	0.000888248	0.00882005	0.0002556	0.00280521	0.967568	0.528436	0.859908	0.528435	0.85892	0.949372	0.997161
850	1	kallikrein 12	4435.29	4438.37	4432.21	5389.71		0.822918	0.000278193	0.00324231	0.000441763	0.0052891	0.000740458	0.00587459	1.00139	0.985018	0.996873	0.985017	0.996845	0.737078	0.977498
456	40	FGF7	1148.1	1117.11	1179.09	954.085		1.20335	0.000282552	0.00326422	0.000749152	0.00808716	0.000341584	0.00348733	0.947437	0.388548	0.781748	0.388533	0.778782	0.306672	0.787304
762	1	ERBB3	490.14	475.473	504.808	427.014		1.14783	0.000296361	0.00339398	0.00180525	0.0157451	0.00126911	0.00875089	0.94189	0.272092	0.779113	0.271854	0.773136	0.345921	0.826819
295	40	PRKACA	2891.93	2607.45	3176.41	4843.38		0.59709	0.000301281	0.00342058	3.44369e-06	0.000167976	2.59861e-05	0.000574507	0.82088	0.0499158	0.418015	0.0499107	0.405756	0.0288813	0.243825
1051	1	LG3BP	1946.53	2109.27	1783.8	1375.8		1.41483	0.000325927	0.00366877	0.000270251	0.00363185	0.000105093	0.0015211	1.18246	0.0664899	0.49473	0.0664844	0.486444	0.044412	0.319621
458	40	IL-5 Ra	1700.03	1762.46	1637.61	1372.52		1.23862	0.000338778	0.00375955	0.000934475	0.00904929	0.000786861	0.00609635	1.07624	0.315162	0.779113	0.314245	0.773136	0.372097	0.838839
872	1	TFPI	45777.6	50009.8	41545.5	34541.8		1.32528	0.000339701	0.00375955	0.000812607	0.00842679	0.000687998	0.00562791	1.20374	0.0396754	0.370585	0.0387362	0.360161	0.0187197	0.195666
79	40	HPV E7 Type18	4075.75	4125.39	4026.1	4696.37		0.86785	0.000376492	0.00410718	0.000636829	0.00710766	0.000849922	0.00643303	1.02466	0.653271	0.895538	0.653244	0.894923	0.590014	0.917599
1253	0.005	a2-HS-Glycoprotein	1377.09	1280.21	1473.98	1589.9		0.86615	0.000377349	0.00410718	0.000244336	0.00353616	0.000687998	0.00562791	0.868542	0.00190573	0.0784329	0.00190202	0.0736751	0.00244493	0.0516578
818	1	Gro-a	1909.59	2013.29	1805.89	2294.13		0.832381	0.000390262	0.00421291	0.000918936	0.00896473	0.000293127	0.00316433	1.11485	0.148868	0.715544	0.147636	0.706955	0.12723	0.55484
96	40	TNFSF18	1352.96	1372.38	1333.54	1538.64		0.879326	0.000395203	0.00423157	0.000119638	0.00215839	0.000385918	0.00373717	1.02913	0.444646	0.816148	0.444346	0.814621	0.356707	0.834429
821	1	JAM-B	2902.38	2977.91	2826.86	3422.88		0.847937	0.000398954	0.00423727	0.000880459	0.00882005	0.00199011	0.0124808	1.05344	0.435985	0.808713	0.435647	0.807162	0.348932	0.828007
940	1	IGF-II receptor	30203	30339.5	30066.4	26048.2		1.1595	0.000424506	0.0044726	0.000865563	0.00876882	0.000639011	0.00546479	1.00908	0.859376	0.959009	0.859365	0.958984	0.877442	0.988465
767	1	Lymphotoxin b R	6569.79	6660.63	6478.94	7785.95		0.8438	0.000450128	0.00468298	0.000970334	0.00926036	0.00049195	0.00453075	1.02804	0.691228	0.910841	0.691199	0.910467	0.450784	0.879135
816	1	Desmoglein-1	1840.15	1905.71	1774.6	2253.08		0.816727	0.000453806	0.00468298	0.000890711	0.00882005	0.000186006	0.00221531	1.07388	0.390708	0.782662	0.39042	0.779066	0.203387	0.704898
854	1	TrATPase	3793.19	3828.19	3758.19	3159.57		1.20054	0.000456771	0.00468298	0.00170924	0.0151078	0.00146016	0.00971224	1.01863	0.789009	0.942083	0.788721	0.941746	0.820579	0.986942
874	1	TSP4	37297.8	38872.7	35722.8	29701.8		1.25574	0.000458697	0.00468298	0.00297932	0.022946	0.00496548	0.0252492	1.08818	0.359385	0.779113	0.358225	0.773136	0.567325	0.908963
1092	1	PDE4D	1050.19	1053.7	1046.67	1164.95		0.901489	0.000493649	0.00500104	0.00185413	0.0160013	0.000571581	0.00501848	1.00671	0.883084	0.964363	0.883044	0.964319	0.450784	0.879135
53	40	Cathepsin G	2585.64	2782.51	2388.76	3658.62		0.706725	0.0005012	0.00503878	2.93667e-05	0.000765396	2.7893e-05	0.000592501	1.16483	0.0762622	0.527676	0.0739632	0.516788	0.112125	0.516325
1121	1	ASGR1	1393.14	1470.03	1316.25	1928.63		0.722348	0.00062138	0.00619968	7.60279e-05	0.00154044	2.65401e-05	0.000574507	1.11683	0.229452	0.779113	0.227892	0.773136	0.198747	0.696144
149	40	RAD51	2986.27	2911.16	3061.39	3465.92		0.86161	0.000652811	0.00642695	0.00037209	0.00457984	0.000240381	0.00268289	0.950926	0.314691	0.779113	0.314691	0.773136	0.28866	0.766462
582	40	SLAF6	1147.2	1065.47	1228.93	830.096		1.38201	0.000653919	0.00642695	0.00789621	0.0472696	0.000714214	0.00570072	0.86699	0.33567	0.779113	0.335143	0.773136	0.385853	0.838839
1274	0.005	ITI heavy chain H4	23200.1	24602.6	21797.6	17911.4		1.29527	0.000662329	0.00646139	3.62718e-05	0.000868545	2.32087e-05	0.000545819	1.12868	0.00792064	0.14611	0.00754621	0.138033	0.00489307	0.0758138
768	1	Macrophage mannose receptor	7541.51	8323.97	6759.05	5665.92		1.33103	0.000702027	0.0067983	0.00598618	0.0389473	0.000186022	0.00221531	1.23153	0.0978971	0.58409	0.0939047	0.563061	0.0628707	0.378085
928	1	NID2	4980.71	5051.02	4910.4	4060.69		1.22657	0.000723861	0.00691397	0.00138676	0.0125956	0.00269165	0.0161132	1.02864	0.692978	0.910841	0.692689	0.910467	0.820579	0.986942
1303	0.005	IGFBP-2	406.579	404.212	408.946	262.564		1.54849	0.00072447	0.00691397	0.00715584	0.0438337	0.0235389	0.0837887	0.988422	0.949886	0.987372	0.949852	0.987336	0.492518	0.900319
578	40	RELT	1158.88	1259.48	1058.28	900.3		1.28721	0.000777337	0.00736513	0.00529874	0.0354236	0.000786924	0.00609635	1.19012	0.112772	0.621424	0.108517	0.600493	0.41845	0.86009
1039	1	CATZ	4361.86	4519.83	4203.9	3565.36		1.2234	0.000795898	0.00748713	0.00224512	0.0184801	0.00260383	0.0156586	1.07515	0.340948	0.779113	0.340799	0.773136	0.339605	0.816167
889	1	CAMK1D	3694.44	3746.27	3642.6	4688.22		0.788026	0.000882663	0.00824445	0.000737279	0.00802476	0.00131471	0.00897136	1.02846	0.760175	0.938424	0.760139	0.938349	0.656523	0.946267
807	1	HCC-1	19786.4	20820.3	18752.4	15669.8		1.26271	0.000913122	0.00846888	0.00331525	0.0246677	0.00496548	0.0252492	1.11028	0.256182	0.779113	0.25602	0.773136	0.278766	0.766462
326	40	PYY	935.252	916.356	954.148	724.43		1.29102	0.000956756	0.00870895	0.000768983	0.00817409	0.000154103	0.00197043	0.960392	0.599798	0.877584	0.599623	0.87735	0.364994	0.834543
1058	1	PGP9.5	1856.45	1816.37	1896.53	2032.56		0.913356	0.000951093	0.00870895	0.000359927	0.00455793	0.000510825	0.00461194	0.957731	0.123465	0.639801	0.12345	0.63262	0.0683476	0.38967
1187	0.005	Factor I	46249.8	50822.3	41677.3	41035.7		1.12706	0.000965457	0.00870895	0.00264018	0.0209465	0.00528563	0.0266712	1.21942	5.11668e-06	0.000962666	5.02442e-06	0.000827145	2.95651e-06	0.000543892
1258	0.005	C6	82632.4	92083.1	73181.7	68834.5		1.20045	0.000964463	0.00870895	0.00204612	0.017164	0.00616912	0.0299124	1.25828	0.000332038	0.0230155	0.000324786	0.0225128	0.000380741	0.0179084
900	1	MDC	1386.87	1424.66	1349.09	1101.92		1.2586	0.000975196	0.00873696	0.00482702	0.0332837	0.00939229	0.0410952	1.05602	0.577213	0.865323	0.576922	0.862823	0.891768	0.988465
128	40	ART	1664.71	1722.66	1606.77	1396.49		1.19207	0.000988169	0.00879337	0.00374332	0.0269396	0.00310595	0.0177849	1.07212	0.34015	0.779113	0.338625	0.773136	0.658147	0.946267
871	1	RGM-C	1281.91	1292.93	1270.88	1115.28		1.14941	0.000998309	0.00882398	0.00366901	0.0266966	0.00307069	0.0176598	1.01735	0.769315	0.938424	0.76923	0.938349	0.778514	0.983033
973	1	6-Phosphogluconate dehydrogenase	6219.48	6000.64	6438.32	2741.66		2.26851	0.00101166	0.00888236	0.00449779	0.0315085	4.30761e-05	0.000822192	0.932019	0.78824	0.942033	0.788232	0.941746	0.992763	1
38	40	AMGO2	4944.11	4872.42	5015.8	4225.48		1.17007	0.00103753	0.0090492	0.00302053	0.0231282	0.00459307	0.0240043	0.971414	0.646265	0.894296	0.645718	0.893558	0.452584	0.879135
1061	1	sCD163	1984.01	2036.95	1931.07	1564.86		1.26785	0.00113525	0.00983636	0.00308072	0.0232857	0.00338624	0.0190585	1.05483	0.559102	0.864943	0.559083	0.862823	0.54293	0.902827
403	40	Histone H2A.z	1068	1172.22	963.784	1646.62		0.648601	0.00125825	0.0107422	0.000185556	0.0029443	0.000453519	0.00423606	1.21626	0.150936	0.717169	0.149995	0.707963	0.315946	0.798658
986	1	Spondin-1	1971.99	2008.38	1935.6	1621.91		1.21584	0.00126427	0.0107422	0.0049297	0.0338147	0.00496548	0.0252492	1.0376	0.65854	0.895538	0.658536	0.894923	0.450784	0.879135
1222	0.005	Haptoglobin, Mixed Type	25656.9	31285.4	20028.3	17007.4		1.50857	0.00125858	0.0107422	0.0026099	0.0208457	0.00437725	0.0230593	1.56206	0.00101604	0.04956	0.000984929	0.0480426	0.0014275	0.0376003
41	40	H2B2E	30296.3	31965.1	28627.6	52992.7		0.571708	0.00132604	0.0109317	0.00063178	0.00710766	9.13589e-05	0.00136727	1.11658	0.644304	0.89415	0.644299	0.893558	0.385853	0.838839
772	1	TNF sR-I	1334.76	1490.4	1179.12	1119.76		1.19201	0.00132012	0.0109317	0.00615322	0.0393388	0.00939229	0.0410952	1.26399	0.00241483	0.0860433	0.0019852	0.0745559	0.0177809	0.188851
855	1	URB	1579.15	1672.24	1486.06	1242.51		1.27094	0.00131503	0.0109317	0.0083612	0.0496022	0.00220273	0.0136197	1.12529	0.291075	0.779113	0.287822	0.773136	0.737078	0.977498
892	1	FSTL3	3088.97	3299.01	2878.92	2538.25		1.21697	0.00130294	0.0109317	0.00392199	0.0280721	0.00598245	0.0292895	1.14592	0.0857059	0.547773	0.0849488	0.540471	0.146747	0.600204
1035	1	40S ribosomal protein SA	2420.32	2394.63	2446	3040.31		0.796075	0.00132807	0.0109317	0.000154614	0.0025139	4.90584e-05	0.000885068	0.979	0.730844	0.930239	0.730805	0.929955	0.934935	0.994581
100	40	IL-1F7	4982.17	5052.12	4912.22	5703.42		0.87354	0.00140285	0.0114403	0.00189644	0.0161136	0.00115161	0.00806741	1.02848	0.618146	0.883196	0.618104	0.882292	0.644272	0.942784
867	1	MATN2	6743.55	6706.23	6780.86	5805.3		1.16162	0.00140723	0.0114403	0.00357795	0.0263249	0.00167718	0.0108277	0.988994	0.856335	0.958898	0.856286	0.958444	0.949372	0.997161
52	40	C8	4425.24	4554.84	4295.64	5086.29		0.870033	0.00151989	0.012237	0.00195585	0.0165119	0.0016076	0.0105334	1.06034	0.311117	0.779113	0.311061	0.773136	0.396546	0.842562
72	40	Ephrin-A4	1390.67	1475.48	1305.85	1234.94		1.1261	0.00152382	0.012237	0.00707175	0.043521	0.0290299	0.0995634	1.1299	0.0270941	0.297358	0.0258488	0.28369	0.0842108	0.443623
856	1	BGH3	35052.6	31695.7	38409.6	29085.9		1.20514	0.00167384	0.0133603	0.00188818	0.0161136	0.0014101	0.00947502	0.825204	0.00207338	0.0827466	0.00206942	0.0745559	0.00296959	0.0601684
905	1	DKK1	2439.17	2326.68	2551.66	2039.91		1.19572	0.00169374	0.0134377	0.00699039	0.0434261	0.00762941	0.0355051	0.911831	0.253469	0.779113	0.253355	0.773136	0.418616	0.86009
884	1	Renin	937.181	1136.99	737.373	550.293		1.70306	0.00175164	0.0138139	0.0159983	0.0804192	0.0150567	0.0604565	1.54194	0.0821154	0.541032	0.078745	0.521318	0.247491	0.747583
1154	1	CREL1	2058.19	2293.65	1822.73	1700.66		1.21023	0.00181065	0.0141942	0.00516691	0.0350764	0.00762941	0.0355051	1.25836	0.00337423	0.103346	0.00304965	0.0946777	0.00879835	0.110356
851	1	Nidogen	7018.86	7043.64	6994.09	5748.41		1.22101	0.00191842	0.01495	0.00272873	0.0215194	0.00562431	0.0279518	1.00708	0.923644	0.980167	0.923588	0.980161	0.877442	0.988465
873	1	TSP2	809.098	865.381	752.815	553.214		1.46254	0.00197604	0.0153085	0.0152333	0.0781098	0.0118447	0.0492097	1.14953	0.451412	0.818706	0.451273	0.816696	0.0485427	0.331248
896	1	STK16	3883.78	3940.9	3826.66	4645.14		0.836095	0.00202417	0.0155896	0.00527414	0.0354236	0.0020588	0.0128504	1.02985	0.74596	0.931925	0.745639	0.931684	0.682996	0.956385
1076	1	Notch 1	13573.7	12908.9	14238.4	11962.9		1.13465	0.00204678	0.0156721	0.00535371	0.0356103	0.00287548	0.0167566	0.906625	0.0704498	0.51261	0.0704488	0.504245	0.198747	0.696144
734	1	LTBP4	1063.16	1036.52	1089.8	913.521		1.16381	0.0021023	0.0160042	0.00982536	0.0562609	0.0057117	0.0282794	0.951113	0.498671	0.843068	0.498636	0.843009	0.312576	0.797302
1066	1	DAF	7347.63	7124.68	7570.58	6406.62		1.14688	0.0021217	0.0160591	0.00605708	0.0389779	0.00786158	0.0363288	0.941102	0.316087	0.779113	0.315789	0.773136	0.387818	0.838839
719	1	SNP25	1209.46	1244.48	1174.43	1460.16		0.828303	0.0021345	0.0160636	0.00148767	0.0134196	0.000201518	0.00232806	1.05965	0.43156	0.808713	0.431535	0.807162	0.18012	0.657115
1174	1	CATF	3507.33	3217.12	3797.55	2995.89		1.17071	0.00219583	0.0164313	0.00350126	0.0259054	0.00278218	0.0165051	0.847155	0.00551776	0.125291	0.00524388	0.115103	0.0104097	0.124633
1141	1	3HAO	5222.99	5574.23	4871.75	4076.34		1.28129	0.00223799	0.0166522	0.00951473	0.0549601	0.00385289	0.0208817	1.14419	0.239319	0.779113	0.236873	0.773136	0.461804	0.884918
539	40	PBEF	1659.21	1731.03	1587.39	2565.5		0.64674	0.00246327	0.0182254	0.000255401	0.00358784	0.00362593	0.0198973	1.09049	0.498367	0.843068	0.498231	0.843009	0.271363	0.766462
549	40	Tropomyosin 1 alpha chain	2294.37	2264.33	2324.4	3016.92		0.760499	0.0026942	0.0197594	0.000114288	0.00211996	7.91111e-06	0.000236794	0.974154	0.6402	0.893071	0.639931	0.892673	0.658147	0.946267
1005	1	ZAP70	13133.9	13445.5	12822.4	15716.7		0.835665	0.0027006	0.0197594	0.00402042	0.0286211	0.00410748	0.0220798	1.04859	0.571609	0.864943	0.571605	0.862823	0.262813	0.766462
188	40	I-TAC	4220.26	5338.52	3102	2787.69		1.51389	0.00302514	0.0220117	0.0152867	0.0781098	0.00823902	0.0376763	1.72099	0.00565309	0.126189	0.00445465	0.10612	0.0189483	0.196496
410	40	HNRPQ	2834.61	2845.96	2823.26	3355.92		0.84466	0.00305552	0.0221106	0.00100196	0.00942558	0.000700511	0.00565995	1.00804	0.888826	0.967176	0.888826	0.967145	0.969326	0.998126
1189	0.005	MMP-9	674.058	738.762	609.354	990.686		0.680395	0.00313604	0.0225692	0.000358739	0.00455793	0.000530374	0.00468794	1.21237	0.0856392	0.547773	0.0839452	0.538619	0.21191	0.717444
870	1	RGMB	1757.21	1658.57	1855.85	1540.19		1.1409	0.00340489	0.0243709	0.0112315	0.063213	0.0180091	0.0675726	0.893694	0.0801886	0.536065	0.07966	0.524561	0.071227	0.399174
146	40	MEK1	641.76	643.54	639.98	704.763		0.910604	0.00348119	0.0247823	0.00107218	0.0100147	0.00332773	0.0188095	1.00556	0.854978	0.958898	0.854962	0.958444	0.785894	0.98327
1226	0.005	LBP	56276.7	67248.6	45304.8	45812.4		1.22842	0.00352357	0.0249492	0.00690321	0.043293	0.00496548	0.0252492	1.48436	4.38966e-07	0.000144529	4.37092e-07	0.000143913	4.44064e-07	9.74719e-05
1113	1	BAFF Receptor	2657.15	2611.99	2702.32	3023.09		0.878954	0.00355032	0.0250041	0.00455542	0.0317433	0.00665861	0.0316584	0.966574	0.563109	0.864943	0.563065	0.862823	0.54293	0.902827
323	40	Macrophage scavenger receptor	1613.93	1625.69	1602.16	1830.65		0.881613	0.00361419	0.0251477	0.000690546	0.00757874	0.00033461	0.00344282	1.01468	0.693125	0.910841	0.693095	0.910467	0.490938	0.900319
754	1	Cadherin E	26465.9	25699.1	27232.8	23000.7		1.15066	0.00359228	0.0251477	0.00647028	0.0409681	0.00327792	0.0186078	0.943682	0.335888	0.779113	0.335867	0.773136	0.567325	0.908963
914	1	MASP3	5552.4	5923.13	5181.67	6925.77		0.801701	0.00362799	0.0251477	0.0154203	0.0781098	9.28052e-06	0.000260052	1.14309	0.341117	0.779113	0.337991	0.773136	0.47297	0.891133
501	40	GDF2	1100.56	1112.41	1088.71	1316.1		0.836231	0.00371231	0.0255975	0.000173174	0.00278134	8.73931e-05	0.00133833	1.02177	0.53197	0.859908	0.531927	0.85892	0.528297	0.902827
462	40	BSSP4	1050.91	1048.38	1053.44	897.259		1.17124	0.00377796	0.0259145	0.00827675	0.0493234	0.00362593	0.0198973	0.995189	0.946064	0.986432	0.946027	0.986416	0.908156	0.988465
1120	1	ALCAM	8418.02	8012.2	8823.83	7443.61		1.13091	0.00383873	0.0261948	0.0131476	0.0699892	0.0328897	0.108561	0.908019	0.120033	0.635275	0.120012	0.630221	0.105699	0.50437
276	40	BSP	3818.08	3851.5	3784.66	2885.37		1.32326	0.00389287	0.0264274	0.0114078	0.0632413	0.00154976	0.0102052	1.01766	0.89126	0.968474	0.891254	0.968467	0.892933	0.988465
911	1	Chitotriosidase-1	3581.22	3717.1	3445.34	4149.52		0.863044	0.00392351	0.0264988	0.00694175	0.0433283	0.000989672	0.0072411	1.07888	0.302516	0.779113	0.302026	0.773136	0.368061	0.835752
918	1	Endothelin-converting enzyme 1	18814.2	19228.9	18399.5	17088.8		1.10097	0.00400617	0.026919	0.0114286	0.0632413	0.017051	0.0652797	1.04508	0.356483	0.779113	0.355599	0.773136	0.408196	0.851973
1268	0.005	C5b, 6 Complex	1047.4	1169.2	925.588	906.957		1.15485	0.00416753	0.0278611	0.00885703	0.0516138	0.0105553	0.0450365	1.2632	0.000167353	0.0146936	0.000145649	0.0131994	0.000156457	0.00895886
824	1	PTP-1B	4146.18	4170.11	4122.25	4569.55		0.90735	0.00430637	0.0286439	0.0131794	0.0699892	0.00911962	0.040169	1.01161	0.833605	0.957452	0.833584	0.957345	0.77666	0.983033
23	40	RSPO3	1633.05	1710.67	1555.43	1420.48		1.14964	0.00455298	0.0299814	0.0250838	0.113623	0.0567102	0.159593	1.09981	0.247787	0.779113	0.246157	0.773136	0.44342	0.879135
984	1	RAN	865.398	781.446	949.35	587.175		1.47383	0.00455035	0.0299814	0.00248395	0.0200697	0.000145971	0.00190358	0.823138	0.0897916	0.556148	0.0896241	0.548257	0.0196245	0.201094
544	40	Rb	4255.37	4308.65	4202.1	5431.49		0.783464	0.00466618	0.0302727	0.000482125	0.00566927	0.000622985	0.00536256	1.02536	0.693612	0.910841	0.693612	0.910467	0.464296	0.884918
880	1	Dkk-4	1047.15	1020.67	1073.63	889.925		1.17667	0.00465065	0.0302727	0.0179131	0.0880282	0.0172856	0.0657952	0.950667	0.55941	0.864943	0.559333	0.862823	0.495734	0.900319
1084	1	UNC5H3	3027.32	3278.76	2775.88	2501.06		1.21041	0.00464442	0.0302727	0.0239872	0.111629	0.0248068	0.0880607	1.18116	0.124922	0.642668	0.121405	0.631978	0.425963	0.866557
722	1	BCL6	1653.35	1627.85	1678.84	1903.26		0.868691	0.00475589	0.0307035	0.00261164	0.0208457	0.00173578	0.0111513	0.969627	0.573087	0.864943	0.57304	0.862823	0.978099	1
1105	1	DLL1	1905.03	1990.47	1819.6	1674.64		1.13758	0.00483707	0.0310752	0.0227061	0.1068	0.0075153	0.0352229	1.0939	0.223895	0.779113	0.223328	0.773136	0.0772784	0.425839
623	40	NLGNX	1290.22	1368.92	1211.52	1015.3		1.27078	0.00495992	0.0317098	0.0305958	0.131253	0.00702851	0.0331776	1.12993	0.391034	0.782662	0.388946	0.778782	0.297577	0.777596
116	40	FGF-20	731.03	682.436	779.624	623.785		1.17193	0.00514911	0.0327603	0.0219677	0.104006	0.0160713	0.0623277	0.87534	0.132686	0.674702	0.130549	0.663832	0.000735006	0.0253948
140	40	MMP-17	2215.79	2294.92	2136.67	2554.97		0.867248	0.00520164	0.0327778	0.00705267	0.043521	0.000598971	0.00522413	1.07406	0.304508	0.779113	0.302725	0.773136	0.550732	0.90551
953	1	GAPDH, liver	46313.4	45644	46982.9	28954.9		1.5995	0.00519423	0.0327778	0.00719745	0.0438845	0.00118274	0.00819824	0.971501	0.866045	0.960457	0.865981	0.960382	0.617605	0.926407
1116	1	DR6	4203.39	4391.22	4015.57	3574.23		1.17603	0.00532865	0.0334182	0.0196619	0.0946412	0.0341489	0.111598	1.09355	0.307818	0.779113	0.30612	0.773136	0.579713	0.91086
862	1	DLL4	317.51	344.035	290.985	460.15		0.690013	0.00572764	0.0357503	0.0008478	0.00865544	0.000349044	0.00350909	1.18231	0.145408	0.706648	0.142919	0.697125	0.15196	0.605772
845	1	Cathepsin S	1009.64	1041.98	977.304	897.032		1.12554	0.00584504	0.0363109	0.00580483	0.0383101	0.0101045	0.0437751	1.06618	0.175547	0.755643	0.175547	0.748205	0.162801	0.614522
776	1	ERBB1	23012.5	21835.1	24190	20787		1.10706	0.00591847	0.0365945	0.0130742	0.0699892	0.0108654	0.0461603	0.902649	0.0389828	0.370585	0.0388328	0.360161	0.0529851	0.342065
993	1	sICAM-1	2505.68	2594.13	2417.22	2062.79		1.2147	0.00600709	0.0369688	0.0121956	0.0666457	0.0185056	0.069042	1.07319	0.435526	0.808713	0.435125	0.807162	0.579713	0.91086
1072	1	ILT-2	2796.56	2753.18	2839.94	2235.61		1.25092	0.00623628	0.0382008	0.00880169	0.0516138	0.019014	0.0705392	0.969451	0.742576	0.931591	0.742534	0.93135	0.863156	0.988465
155	40	CD22	1530.45	1544.26	1516.64	1625.79		0.941358	0.00632626	0.0385726	0.0128706	0.0697557	0.00284748	0.0166683	1.01821	0.575907	0.864943	0.575839	0.862823	0.336822	0.816167
1204	0.005	Lactoferrin	20994.6	23756.7	18232.6	35042.5		0.599119	0.00637794	0.0387085	0.00156915	0.0140583	0.000687998	0.00562791	1.30298	0.186657	0.767046	0.184981	0.756582	0.205253	0.705793
302	40	XPNPEP1	2411.64	2414.35	2408.94	3124.01		0.771971	0.00648746	0.0390136	0.00161215	0.0143459	0.00274988	0.0163873	1.00224	0.979847	0.996873	0.979837	0.996845	0.67214	0.954917
886	1	TPSB2	2284.14	2372.06	2196.22	1627.51		1.40345	0.00647299	0.0390136	0.0253317	0.114253	0.0185056	0.069042	1.08007	0.665356	0.898442	0.665297	0.898207	0.630468	0.931976
859	1	Contactin-4	3642.98	3408.29	3877.67	3269.46		1.11424	0.00670754	0.0401538	0.0157138	0.0792916	0.00859653	0.0385089	0.878954	0.017598	0.22073	0.0172281	0.214508	0.038765	0.286549
858	1	CD48	671.8	685.3	658.3	625.289		1.07438	0.00679942	0.0405196	0.0186207	0.0908277	0.029722	0.100976	1.04101	0.303943	0.779113	0.303559	0.773136	0.303885	0.787304
991	1	SAA	3854.12	7046.8	661.442	688.086		5.60123	0.00702529	0.0416771	0.119454	0.336156	0.00995825	0.0432839	10.6537	0.000329775	0.00329716	0.0284119	0.301739	1.0749e-05	0.00141564
765	1	IL-1 R AcP	19181.2	18332.4	20030	15499.2		1.23756	0.0071917	0.042473	0.0164821	0.0822234	0.0121881	0.0504772	0.91525	0.397129	0.786494	0.397039	0.786316	0.18012	0.657115
931	1	OLR1	487.54	551.677	423.404	790.379		0.616844	0.00731888	0.0430311	0.000769618	0.00817409	0.00898614	0.0399823	1.30296	0.0551907	0.435246	0.0549119	0.427923	0.0370212	0.277028
894	1	Kallikrein 6	2904.54	2874.15	2934.93	3208.15		0.905364	0.00738249	0.0432122	0.0113497	0.0632413	0.0105553	0.0450365	0.979291	0.685112	0.910547	0.684895	0.909833	0.920519	0.988727
15	40	LPPL	1532.77	1499.17	1566.36	1651.49		0.92811	0.00750788	0.043475	0.011916	0.065389	0.0105666	0.0450365	0.957106	0.254337	0.779113	0.254233	0.773136	0.297577	0.777596
561	40	IL-23 R	2152.8	2321.08	1984.52	1783.31		1.2072	0.00748027	0.043475	0.0191001	0.0928222	0.00247467	0.0150191	1.16959	0.106999	0.608225	0.103564	0.593016	0.163779	0.614522
795	1	Met	13209.7	12775	13644.3	11226.6		1.17664	0.00752642	0.043475	0.00527738	0.0354236	0.00562431	0.0279518	0.936289	0.274488	0.779113	0.273971	0.773136	0.28698	0.766462
741	1	IL-1 sRII	7383.42	7017.33	7749.51	6307.56		1.17057	0.00761079	0.0437703	0.0131487	0.0699892	0.0118447	0.0492097	0.90552	0.179724	0.758641	0.179513	0.755331	0.339605	0.816167
284	40	granzyme A	3256.63	3370.84	3142.42	2730.79		1.19256	0.00778034	0.0441668	0.0210768	0.10021	0.0202406	0.0740468	1.07269	0.454321	0.818706	0.453398	0.818086	0.658147	0.946267
969	1	Tenascin	19923.3	20841.7	19004.9	16176.9		1.23159	0.00772411	0.0441668	0.0199711	0.0956433	0.028239	0.0974062	1.09664	0.389624	0.782217	0.389606	0.778782	0.240065	0.743316
1188	0.005	IGFBP-3	736.227	675.069	797.385	899.146		0.818806	0.00775256	0.0441668	0.00600327	0.0389473	0.00179648	0.0114298	0.846604	0.0670092	0.495793	0.065897	0.486444	0.168431	0.624587
154	40	CCL28	5203.39	5001.24	5405.54	3928.71		1.32445	0.00797629	0.0447734	0.0292139	0.125734	0.0947868	0.230074	0.925206	0.618001	0.883196	0.617878	0.882292	0.787752	0.98327
586	40	TIMD3	7884.81	8767.6	7002.02	6594.41		1.19568	0.0079627	0.0447734	0.026748	0.11982	0.0926958	0.227762	1.25215	0.0242992	0.27239	0.0235284	0.262601	0.0353083	0.265984
1033	1	MMP-1	4862.53	5439.29	4285.78	3402.71		1.42902	0.00798918	0.0447734	0.0272881	0.120284	0.0521647	0.149675	1.26915	0.201265	0.772786	0.200922	0.76637	0.162801	0.614522
1243	0.005	PCI	46216.3	42120.9	50311.8	34754.6		1.32979	0.00819696	0.0457432	0.00276257	0.0215284	0.037252	0.11908	0.837199	0.0274539	0.298816	0.02716	0.295618	0.0062178	0.0864522
1221	0.005	vWF	56321.9	57975.5	54668.4	46284.3		1.21687	0.0082878	0.046055	0.0220332	0.104006	0.0235397	0.0837887	1.06049	0.572419	0.864943	0.572237	0.862823	0.579713	0.91086
1212	0.005	Factor D	761.233	778.442	744.023	904.018		0.842055	0.008475	0.0468974	0.0107607	0.0613499	0.000304744	0.00323668	1.04626	0.614562	0.883196	0.614498	0.882292	0.348932	0.828007
1079	1	ROBO2	3022.64	2943.6	3101.68	2691.1		1.1232	0.00860392	0.0474115	0.0154014	0.0781098	0.014849	0.0599882	0.949033	0.363826	0.779113	0.363798	0.773136	0.555063	0.905847
729	1	ISLR2	827.569	823.954	831.185	998.404		0.828892	0.00864441	0.0474362	0.00467334	0.0323936	0.000687998	0.00562791	0.991301	0.911544	0.978444	0.911508	0.978411	0.387818	0.838839
779	1	NPS-PLA2	2496.87	3522	1471.73	1458.91		1.71146	0.00870763	0.0475849	0.0455997	0.177063	0.0165884	0.063696	2.39309	0.00634317	0.13695	0.0045369	0.10612	0.00089459	0.0279904
1184	0.005	C5	10556.9	11304.1	9809.73	9464.09		1.11547	0.00885341	0.0481816	0.00867109	0.05121	0.014849	0.0599882	1.15233	0.00139141	0.0654458	0.00136986	0.0644322	0.000752011	0.0253948
791	1	MMP-7	1538.27	1650.24	1426.3	1218.38		1.26256	0.00926118	0.0497836	0.0167805	0.0833961	0.00410748	0.0220798	1.15701	0.188843	0.767046	0.18747	0.759686	0.387818	0.838839
920	1	FCN1	1193.87	1320.28	1067.46	1314.72		0.908078	0.00922839	0.0497836	0.01969	0.0946412	0.00437725	0.0230593	1.23685	6.28689e-05	0.00827984	5.2405e-05	0.00690174	1.59358e-05	0.00174895
922	1	LY86	22935.2	21892.9	23977.4	25566.7		0.89707	0.00923082	0.0497836	0.0140247	0.0738821	0.029722	0.100976	0.913065	0.116572	0.632957	0.115769	0.622317	0.21191	0.717444
1067	1	EPHB2	418.879	440.2	397.558	384.157		1.09038	0.0093438	0.049821	0.0288294	0.124486	0.0920697	0.227762	1.10726	0.0451132	0.398753	0.0450189	0.390459	0.0329921	0.259778
1289	0.005	Coagulation Factor IXab	7934.79	8559.37	7310.21	5689.69		1.39459	0.00931605	0.049821	0.000835575	0.00859728	9.27706e-05	0.0013728	1.17088	0.00436115	0.110455	0.0043189	0.105333	0.000698634	0.0253948
1284	0.005	ERP29	5268.12	5551.32	4984.92	4545.99		1.15885	0.00953507	0.0506358	0.0114018	0.0632413	0.0125403	0.0516112	1.11362	0.0983873	0.58409	0.0973754	0.577673	0.232795	0.742352
1103	1	Caspase-10	8484.23	8371.6	8596.87	9507.64		0.89236	0.0100505	0.0531587	0.00581779	0.0383101	0.00466297	0.0242733	0.973797	0.575914	0.864943	0.575723	0.862823	0.978291	1
412	40	IGF-I sR	5379.32	5137.96	5620.68	4687.16		1.14767	0.0101513	0.0534771	0.0243196	0.112382	0.00617781	0.0299124	0.914117	0.234815	0.779113	0.234645	0.773136	0.163779	0.614522
481	40	PH	3062.41	2889.56	3235.25	2249.77		1.36121	0.0102423	0.0535069	0.0185962	0.0908277	0.00327133	0.0186078	0.89315	0.434968	0.808713	0.43482	0.807162	0.512758	0.901606
882	1	PK3CG	1843.39	1845.82	1840.96	2131.96		0.864648	0.0102788	0.0535069	0.0174653	0.0861488	0.0014101	0.00947502	1.00264	0.974937	0.996873	0.974919	0.996845	0.205253	0.705793
1030	1	HCC-4	17603.2	19332.7	15873.8	14469.1		1.21661	0.010206	0.0535069	0.0271333	0.120284	0.0410878	0.128229	1.2179	0.0656733	0.49143	0.0654574	0.486444	0.0979278	0.481235
756	1	6Ckine	6056.24	6679.2	5433.27	4795.14		1.26299	0.010381	0.0538258	0.0310981	0.132544	0.00859653	0.0385089	1.22931	0.117822	0.634321	0.114555	0.619483	0.186182	0.669951
1055	1	Myokinase, human	9124.64	8181.32	10068	6559.5		1.39106	0.0104328	0.0538821	0.0251059	0.113623	0.0312715	0.104795	0.81261	0.212444	0.779113	0.212326	0.773136	0.0278799	0.238427
1101	1	Elastase	348.462	382.946	313.977	489.357		0.71208	0.0112009	0.0576236	0.00275086	0.0215284	0.00898574	0.0399823	1.21966	0.104737	0.604984	0.101504	0.586676	0.264252	0.766462
266	40	PAK7	1104.48	1129.27	1079.69	1202.71		0.918324	0.0120518	0.0617191	0.0130365	0.0699892	0.00226468	0.0139373	1.04592	0.293993	0.779113	0.293554	0.773136	0.28866	0.766462
785	1	I-309	1811.42	1876.9	1745.95	2061.3		0.878779	0.0121376	0.0617191	0.0194227	0.0940429	0.00417325	0.0222517	1.075	0.331736	0.779113	0.33166	0.773136	0.0553282	0.348647
1200	0.005	C1q	30949.7	32240.4	29659.1	27664.1		1.11877	0.0121095	0.0617191	0.0116208	0.0640361	0.0345791	0.112446	1.08703	0.0882968	0.554122	0.0874629	0.545918	0.232795	0.742352
361	40	NACA	4188.18	3793.6	4582.76	3040.86		1.3773	0.0122439	0.0617823	0.0415306	0.165222	0.019954	0.0734063	0.827797	0.313604	0.779113	0.313559	0.773136	0.238895	0.743316
1009	1	SCGF-alpha	3268.24	3266.51	3269.97	2831.72		1.15415	0.0121978	0.0617823	0.0143884	0.0754183	0.0363421	0.116738	0.99894	0.987237	0.996873	0.987235	0.996845	0.778514	0.983033
622	40	LIGHT	2429.24	2586.53	2271.95	3122.46		0.77799	0.0130467	0.0655818	0.00369059	0.0267061	0.0114049	0.0479881	1.13846	0.152473	0.717169	0.150974	0.707963	0.354829	0.831511
648	40	Epo	1302.3	1345.95	1258.65	945.363		1.37757	0.0136383	0.068295	0.0523669	0.194274	0.034088	0.111598	1.06936	0.73953	0.930239	0.739353	0.930017	0.832481	0.988465
1216	0.005	Protein C	1704.26	1644.82	1763.7	1862.95		0.914816	0.0139934	0.0698079	0.0144308	0.0754183	0.00598245	0.0292895	0.932592	0.119374	0.635275	0.119323	0.630221	0.131912	0.562228
297	40	Survivin	1418.55	1423.71	1413.4	1554.09		0.912787	0.0142386	0.069971	0.0273996	0.120284	0.000883146	0.0066463	1.0073	0.897833	0.973207	0.897798	0.973168	0.847517	0.988465
341	40	FGF23	1070.14	1115.94	1024.34	827.537		1.29317	0.0140841	0.069971	0.0608794	0.21438	0.14804	0.308494	1.08942	0.6253	0.883196	0.625288	0.882292	0.335031	0.816167
666	40	Somatostatin-28	1444.8	1399.82	1489.79	1204.16		1.19984	0.0142385	0.069971	0.0596017	0.213303	0.00482798	0.0250333	0.939608	0.626896	0.883196	0.625712	0.882292	0.484852	0.898102
865	1	FCN2	1478.87	1539.12	1418.62	1648.01		0.897369	0.0141975	0.069971	0.00786812	0.0472696	0.01346	0.0548894	1.08494	0.0718662	0.517201	0.0718291	0.508596	0.0655629	0.385474
628	40	Troponin I, skeletal, fast twitch	7198.86	6680.62	7717.1	4426.79		1.6262	0.0144437	0.0707152	0.0451052	0.17575	0.0160727	0.0623277	0.86569	0.590304	0.874096	0.590259	0.874095	0.616886	0.926407
744	1	IL-1F6	3189.27	3722.05	2656.49	4999.2		0.637956	0.0145782	0.0708469	0.00504474	0.0344245	0.00243599	0.0148528	1.40112	0.082738	0.541032	0.0826153	0.538619	0.00035211	0.0171751
813	1	SCGF-beta	1973.82	1992.07	1955.58	1722.33		1.14602	0.0145263	0.0708469	0.0162768	0.0815077	0.028239	0.0974062	1.01866	0.772645	0.938424	0.772619	0.938349	0.920519	0.988727
1164	1	MMP-8	5696.3	7023.71	4368.89	9055.99		0.629009	0.0153213	0.0741842	0.00309414	0.0232857	0.0180091	0.0675726	1.60766	0.00375195	0.106833	0.00319377	0.0946777	0.0040704	0.0721817
484	40	GM-CSF	400.642	431.452	369.832	323.996		1.23656	0.0156443	0.0754709	0.050254	0.187491	0.00166706	0.0108176	1.16662	0.26041	0.779113	0.258807	0.773136	0.590014	0.917599
572	40	MO2R1	2284.32	2230.39	2338.26	2092.66		1.09159	0.0158778	0.0763177	0.038064	0.153972	0.048887	0.143394	0.95387	0.385846	0.781728	0.385638	0.777773	0.908156	0.988465
848	1	Granulysin	1292.18	1377.77	1206.6	1053.73		1.22629	0.0161502	0.0773449	0.0171304	0.0848146	0.0062641	0.0302191	1.14185	0.149597	0.716433	0.148691	0.706955	0.15196	0.605772
626	40	BRF-1	3808.26	3817.2	3799.32	4126.04		0.922983	0.0162154	0.0773755	0.0287153	0.124401	0.00375168	0.0204172	1.00471	0.924349	0.980167	0.924343	0.980161	0.98466	1
21	40	GDF-11	1804.46	1804.73	1804.2	1987.4		0.907954	0.0165282	0.0785837	0.020404	0.0973625	0.00415308	0.0222342	1.00029	0.995656	0.997601	0.995653	0.9976	0.525266	0.901923
737	1	RNF43	1685.57	1629.03	1742.1	1957.47		0.861094	0.0166542	0.0786151	0.0282409	0.123156	0.00102578	0.00736121	0.935096	0.478183	0.827552	0.477325	0.826395	0.495734	0.900319
1078	1	Prolactin Receptor	2476.47	2396.49	2556.45	2794.1		0.88632	0.0166099	0.0786151	0.0333368	0.138939	0.00967179	0.042178	0.937428	0.414802	0.804724	0.414675	0.80268	0.963825	0.998126
697	40	FTCD	14054.6	10093.9	18015.3	5282.42		2.66064	0.0173936	0.0818122	0.0708566	0.236326	0.0464889	0.13915	0.560295	0.261858	0.779113	0.259148	0.773136	0.364994	0.834543
965	1	IL-6 sRa	11847.6	11400.5	12294.8	9884.12		1.19865	0.018372	0.0861066	0.0313862	0.133341	0.0486058	0.143394	0.927264	0.446918	0.816354	0.446629	0.81466	0.848914	0.988465
112	40	Azurocidin	560.584	650.98	470.188	911.185		0.615225	0.0185221	0.086502	0.00236981	0.0192657	0.00490942	0.0252492	1.38451	0.015225	0.203694	0.0134356	0.184319	0.0353083	0.265984
4	40	c-Jun	3848.09	3841.96	3854.22	4582.89		0.839664	0.0189051	0.0873615	0.00312637	0.0233945	0.00102845	0.00736121	0.996818	0.946735	0.986432	0.946719	0.986416	0.700457	0.962318
1090	1	PDE11	2991.71	3024.3	2959.12	3213.55		0.930969	0.0188114	0.0873615	0.0152772	0.0781098	0.0152682	0.060567	1.02203	0.532195	0.859908	0.532178	0.85892	0.567325	0.908963
1272	0.005	Afamin	22086.9	19413	24760.8	25232.3		0.875342	0.0188563	0.0873615	0.023218	0.108433	0.0474658	0.141431	0.784024	0.00100629	0.04956	0.000908023	0.0459949	0.000752011	0.0253948
834	1	PTN	795.019	823.812	766.227	706.218		1.12574	0.0190348	0.0876535	0.0384975	0.15505	0.0150567	0.0604565	1.07515	0.309572	0.779113	0.308698	0.773136	0.0278799	0.238427
224	40	LKHA4	4810.46	4132.48	5488.44	14730.4		0.326566	0.0191154	0.0877176	0.00185892	0.0160013	0.225649	0.396773	0.752943	0.426531	0.808713	0.426411	0.807162	0.387891	0.838839
42	40	H31	1179.03	1180.6	1177.46	1559.52		0.756019	0.0192784	0.0881587	0.00365038	0.0266966	0.00133708	0.00907696	1.00266	0.97542	0.996873	0.97542	0.996845	0.7437	0.977498
485	40	TNF-b	1170.69	1188.88	1152.5	1257.28		0.93113	0.0194256	0.088219	0.0409615	0.163971	0.00214688	0.013337	1.03156	0.519874	0.859908	0.51956	0.858546	0.658147	0.946267
802	1	Glucocorticoid receptor	97.2577	97.2	97.3154	71.2286		1.36543	0.0193856	0.088219	0.0763638	0.249458	0.0372476	0.11908	0.998814	0.99569	0.997601	0.995688	0.9976	0.804853	0.984386
1109	1	MIF	1593.13	1613.09	1573.17	1702.97		0.935497	0.0195078	0.0882878	0.032112	0.135116	0.00696933	0.0330166	1.02538	0.544251	0.864943	0.544203	0.862823	0.630468	0.931976
489	40	CBG	1006.4	1006.57	1006.24	1077.37		0.934133	0.0196249	0.0884295	0.00768042	0.0466134	0.0306379	0.103201	1.00033	0.989678	0.99725	0.989678	0.99725	0.90732	0.988465
1142	1	aldolase A	40823.2	34731.7	46914.7	34009		1.20036	0.0196734	0.0884295	0.0464164	0.178594	0.0717735	0.190576	0.740315	0.00675269	0.138958	0.00643311	0.130345	0.000256201	0.0129776
71	40	eIF-5	1631.47	1799.48	1463.47	2149.62		0.75896	0.0205436	0.092027	0.00775537	0.0468524	0.000786924	0.00609635	1.2296	0.0733377	0.521345	0.0681815	0.495725	0.246748	0.747583
832	1	MRC2	1475.42	1377.96	1572.88	1297.98		1.13671	0.0211726	0.0939848	0.0273447	0.120284	0.050955	0.147814	0.876077	0.0464997	0.402896	0.0461829	0.390459	0.0979278	0.481235
840	1	TNF sR-II	44580.1	26932.1	62228.2	14836.8		3.0047	0.0212331	0.0939848	0.0607189	0.21438	0.01444	0.0586958	0.432795	0.108529	0.608225	0.106602	0.600493	0.330436	0.816167
1080	1	sICAM-5	907.971	920.877	895.065	789.421		1.15017	0.0212545	0.0939848	0.0457111	0.177063	0.0592541	0.166037	1.02884	0.745698	0.931925	0.745697	0.931684	0.579713	0.91086
1192	0.005	iC3b	6193.43	6664.69	5722.17	9368.07		0.661121	0.0212661	0.0939848	0.00307419	0.0232857	0.016589	0.063696	1.16471	0.185176	0.766645	0.184952	0.756582	0.0217954	0.209523
428	40	PTP-1C	2801.79	3269.71	2333.87	4937.72		0.567426	0.0213604	0.0940856	0.00956384	0.0550025	7.99699e-05	0.0013165	1.40098	0.258924	0.779113	0.254828	0.773136	0.938697	0.994581
47	40	14-3-3E	1425.48	1524.42	1326.54	1230.13		1.15881	0.0217203	0.0953522	0.0706004	0.236326	0.109308	0.255765	1.14918	0.199542	0.772219	0.195401	0.763201	0.603384	0.920919
1069	1	GPNMB	3669.95	3562.8	3777.09	3285.07		1.11716	0.0219134	0.0958803	0.0489784	0.185315	0.0911057	0.225963	0.943267	0.416108	0.804724	0.415641	0.80268	0.28698	0.766462
476	40	PLCG1	1660.99	1667.66	1654.32	1814.53		0.915385	0.0223087	0.0969656	0.044028	0.172574	0.00350402	0.0193899	1.00807	0.895314	0.971276	0.895216	0.97117	0.7437	0.977498
1044	1	FABPE	490.763	485.335	496.192	540.875		0.907351	0.0222666	0.0969656	0.0151701	0.0781098	0.0152682	0.060567	0.978118	0.632634	0.887305	0.632628	0.887066	0.906128	0.988465
455	40	C3b	4673.19	6477.2	2869.18	14658.6		0.318801	0.0227229	0.0984409	0.00223688	0.0184801	0.0513879	0.148416	2.25751	0.019102	0.235116	0.0180809	0.222547	2.03021e-05	0.00205676
758	1	Myeloperoxidase	25621	31008.4	20233.6	33610.2		0.762299	0.0228256	0.0985618	0.00884091	0.0516138	0.0463483	0.13915	1.53252	7.76425e-05	0.00892879	7.29286e-05	0.00771444	1.30439e-05	0.00156171
971	1	MMP-2	2988.8	2761.13	3216.48	2639		1.13255	0.023183	0.0997777	0.0336024	0.139604	0.0328897	0.108561	0.858433	0.0251175	0.277981	0.0250799	0.277565	0.0240774	0.221748
579	40	ROBO3	686.606	688.28	684.932	743.73		0.923193	0.0232937	0.0997806	0.0136472	0.0721821	0.0029486	0.0171071	1.00489	0.892096	0.968582	0.892095	0.968581	0.954003	0.997161
1167	1	HMGN1	1154.62	1186.18	1123.05	960.446		1.20217	0.0233352	0.0997806	0.032903	0.137667	0.0268202	0.0934451	1.05621	0.58184	0.867818	0.581628	0.86652	0.877442	0.988465
1233	0.005	LYVE1	244.563	225.227	263.9	303.629		0.805469	0.0240762	0.102616	0.00632915	0.0402681	0.0159147	0.0623277	0.853456	0.0313626	0.322691	0.0306989	0.311003	0.0480902	0.331248
486	40	IL-3	2926.15	2933.28	2919.02	3408.15		0.858574	0.024374	0.103217	0.00284544	0.0220438	0.000154103	0.00197043	1.00489	0.870314	0.960457	0.870311	0.96045	0.772986	0.983033
657	40	Gastrin-releasing peptide	830.538	823.7	837.376	758.963		1.09431	0.0243119	0.103217	0.0532172	0.196322	0.0298219	0.100976	0.983668	0.785104	0.942033	0.785008	0.941746	0.734189	0.977498
778	1	MIA	2540.37	2648.47	2432.26	2044.01		1.24283	0.0245291	0.103541	0.0748768	0.245305	0.0354513	0.114716	1.08889	0.58524	0.869933	0.584238	0.868444	0.778514	0.983033
932	1	RAP	1197.12	1258.1	1136.15	1420.39		0.842812	0.0251518	0.105831	0.00677127	0.0426687	0.00114154	0.00803962	1.10734	0.0777614	0.533395	0.0765865	0.51992	0.0837342	0.443623
897	1	Catalase	10848.2	9418.23	12278.1	8652.36		1.25378	0.0260332	0.10919	0.0284044	0.123461	0.0175243	0.0661814	0.767073	0.0149066	0.202391	0.0148771	0.197911	0.00214299	0.047836
517	40	AGR2	2218.11	2179.8	2256.42	2656.64		0.83493	0.0261708	0.109419	0.0044366	0.031246	0.00185935	0.0117729	0.966043	0.464505	0.824688	0.464502	0.823345	0.758301	0.980061
36	40	IFNA7	661.658	701.912	621.404	529.093		1.25055	0.0262594	0.109442	0.0886959	0.277465	0.00179323	0.0114298	1.12956	0.477095	0.827552	0.474487	0.826395	0.28866	0.766462
974	1	AK1A1	1217.81	1203.07	1232.56	1030.97		1.18123	0.0265205	0.109992	0.0613672	0.215522	0.126456	0.279904	0.976072	0.829159	0.956207	0.829106	0.956153	0.601952	0.920919
1119	1	FABP	9881.53	11711.5	8051.6	7150.07		1.38202	0.0265583	0.109992	0.0633238	0.219988	0.0818539	0.208514	1.45455	0.0682968	0.499705	0.0656214	0.486444	0.15196	0.605772
828	1	DC-SIGN	1948.22	1893.78	2002.66	1758.66		1.10778	0.0269162	0.111124	0.0381131	0.153972	0.0733792	0.193668	0.945632	0.344475	0.779113	0.344366	0.773136	0.507328	0.901606
736	1	S100A4	1072.77	988.827	1156.71	1372.09		0.781849	0.0270164	0.111189	0.00436649	0.0309176	0.147754	0.308494	0.854863	0.0118481	0.182712	0.0118439	0.177255	0.00639255	0.0876978
731	1	DSC2	1370.17	1350.37	1389.97	1219.72		1.12335	0.0272663	0.111868	0.0491076	0.185315	0.089191	0.222471	0.97151	0.694292	0.910841	0.693999	0.910467	0.162801	0.614522
171	40	EDAR	1529.73	1449.81	1609.65	2004.16		0.763278	0.0278532	0.113921	0.0281311	0.123085	0.00350402	0.0193899	0.900701	0.534046	0.859908	0.533985	0.859728	0.325399	0.813189
267	40	PIK3CA/PIK3R1	812.298	784.14	840.456	733.385		1.1076	0.0280987	0.114216	0.0371013	0.151277	0.0134619	0.0548894	0.932994	0.232302	0.779113	0.231492	0.773136	0.271363	0.766462
289	40	IR	5328.89	5307.64	5350.14	4477.36		1.19019	0.0280713	0.114216	0.0540104	0.197041	0.0214195	0.0779266	0.992056	0.942653	0.986079	0.942568	0.98599	0.877749	0.988465
838	1	Galectin-3	12965.7	12970	12961.4	11844.8		1.09464	0.029042	0.117687	0.066032	0.224713	0.0836406	0.212244	1.00066	0.991799	0.997601	0.991798	0.9976	0.877442	0.988465
1081	1	SIG14	11921.3	13452.7	10389.9	9720.99		1.22634	0.0293511	0.118575	0.0469195	0.17911	0.0337254	0.110764	1.29479	0.0293229	0.313309	0.0286388	0.301739	0.0265596	0.234758
241	40	GFRa-1	1513.95	1594.7	1433.19	1328.7		1.13942	0.0304645	0.122697	0.0502148	0.187491	0.0501244	0.146372	1.11269	0.188835	0.767046	0.18666	0.759686	0.157935	0.614522
902	1	Proteinase-3	8155.4	9590.33	6720.48	11506.5		0.708764	0.0308507	0.123873	0.0111381	0.0629564	0.0686485	0.184001	1.42703	0.0146872	0.202391	0.0143565	0.194923	0.00432981	0.0721817
671	40	N-terminal pro-BNP	3520.49	3379.38	3661.6	2042.76		1.7234	0.0312994	0.125293	0.0987551	0.298304	0.0453276	0.136605	0.922924	0.827783	0.955469	0.827707	0.955382	1	1
793	1	Angiopoietin-1	3273.38	3215.9	3330.85	2915.34		1.12281	0.0315665	0.125979	0.062191	0.217256	0.0320718	0.106394	0.965489	0.655607	0.895538	0.655578	0.894923	0.863156	0.988465
20	40	FABPL	4755.73	4557.87	4953.6	3458.77		1.37498	0.0322483	0.128271	0.077373	0.251605	0.0260288	0.0911701	0.920114	0.69886	0.911699	0.698183	0.911305	0.0200025	0.201094
414	40	LIN7B	479.764	473.672	485.856	443.493		1.08179	0.0323355	0.128271	0.0780999	0.252721	0.0441893	0.135029	0.974923	0.6707	0.90042	0.67052	0.900178	0.772986	0.983033
407	40	EP15R	649.082	668.112	630.052	772.889		0.839813	0.0325851	0.128873	0.0318719	0.134536	0.00305241	0.0176317	1.06041	0.578282	0.865323	0.576974	0.862823	0.669464	0.954917
316	40	dopa decarboxylase	405.09	448.156	362.024	316.696		1.27911	0.0327009	0.128943	0.106628	0.312761	0.048887	0.143394	1.23792	0.283256	0.779113	0.278647	0.773136	0.262981	0.766462
584	40	TAJ	1224.66	1140.42	1308.9	980.526		1.24898	0.033122	0.129826	0.109913	0.31962	4.14388e-05	0.000802572	0.871281	0.4534	0.818706	0.450199	0.816696	0.714774	0.966486
1277	0.005	Coagulation Factor IX	9290.54	9999.91	8581.17	6934.35		1.33979	0.033052	0.129826	0.00606718	0.0389779	0.00013455	0.00178993	1.16533	0.00962266	0.162475	0.00938576	0.156469	0.00080907	0.0263666
742	1	C1QR1	5278.62	5250.26	5306.99	4713.1		1.11999	0.0334894	0.130877	0.0465131	0.178594	0.0641713	0.17607	0.989311	0.874807	0.961668	0.874789	0.961456	0.709858	0.966486
945	1	Angiostatin	6914.03	7220.56	6607.51	5963.74		1.15935	0.0342077	0.133289	0.0271024	0.120284	0.000422763	0.00400561	1.09278	0.203644	0.776758	0.203329	0.769494	0.15196	0.605772
761	1	Angiopoietin-2	121.785	126.496	117.073	104.579		1.16453	0.0347707	0.135082	0.0270866	0.120284	0.00607424	0.0296288	1.08049	0.279197	0.779113	0.279193	0.773136	0.213303	0.720308
417	40	NSF1C	1186.8	1271.51	1102.09	1620.1		0.732546	0.0351626	0.136204	0.0308109	0.131746	0.00429505	0.0228088	1.15372	0.465444	0.824688	0.464173	0.823345	0.830987	0.988465
822	1	LSAMP	1063.89	1072.5	1055.29	962.746		1.10506	0.0355773	0.137406	0.0484383	0.183842	0.0491831	0.143943	1.01631	0.790647	0.942083	0.790532	0.942016	0.906128	0.988465
101	40	Laminin	1288.96	1266.66	1311.26	1182.47		1.09006	0.0361006	0.139019	0.0608768	0.21438	0.110499	0.255765	0.965984	0.550737	0.864943	0.550428	0.862823	0.228974	0.742352
983	1	prostatic binding protein	3150.02	3119.3	3180.74	2457.9		1.28159	0.0364429	0.139928	0.00890233	0.0516492	0.00373105	0.0203892	0.980684	0.848993	0.958236	0.848951	0.958013	0.377861	0.838839
17	40	TLR4	627.132	605.556	648.708	559.156		1.12157	0.0369792	0.141234	0.0955146	0.290514	0.1407	0.302287	0.93348	0.453994	0.818706	0.453915	0.818086	0.630517	0.931976
402	40	uPA	2153.63	2123.7	2183.56	1899.44		1.13382	0.0369975	0.141234	0.0605969	0.21438	0.0419878	0.129812	0.972588	0.736247	0.930239	0.736041	0.929955	0.534661	0.902827
654	40	ARGI1	2410.45	2296.01	2524.89	3197.16		0.753935	0.0376269	0.143221	0.0123387	0.067149	0.157225	0.320535	0.90935	0.394916	0.785909	0.394872	0.784625	0.452584	0.879135
1095	1	TYK2	4471.68	4731.15	4212.2	4013.06		1.11428	0.0382242	0.144659	0.0354351	0.145832	0.0257961	0.0908381	1.1232	0.0383591	0.370585	0.0375831	0.357425	0.0529851	0.342065
1264	0.005	Factor H	65166	69794.2	60537.7	60707.7		1.07344	0.0381837	0.144659	0.0370801	0.151277	0.0766788	0.199972	1.1529	8.13557e-05	0.00892879	7.61486e-05	0.00771444	6.57187e-05	0.00455534
379	40	Phosphoglycerate mutase 1	640.566	806.62	474.512	1584.58		0.404249	0.0386479	0.145257	0.00591323	0.0387449	0.000186712	0.00221531	1.69989	0.0575492	0.448603	0.0535526	0.422692	0.136104	0.571639
955	1	Peroxiredoxin-1	1174.94	1181.21	1168.67	1010.42		1.16283	0.0387131	0.145257	0.0685375	0.231446	0.00859653	0.0385089	1.01073	0.916977	0.979013	0.916846	0.978961	0.157311	0.614522
1135	1	RUXF	3558.22	3379.17	3737.27	3202.78		1.11098	0.0385154	0.145257	0.043827	0.172299	0.016138	0.0623277	0.90418	0.0925719	0.561831	0.0919228	0.555331	0.295352	0.777596
1162	1	KEAP1	1521.97	1459.1	1584.84	1669.29		0.911749	0.0390609	0.146146	0.0793516	0.255516	0.139471	0.300136	0.920662	0.269072	0.779113	0.268897	0.773136	0.429188	0.866557
1171	1	UB2G2	7842.67	8108.52	7576.82	7246.45		1.08228	0.039568	0.147623	0.0355445	0.145832	0.0400988	0.126038	1.07017	0.102415	0.596058	0.101793	0.586676	0.113943	0.519249
681	40	MMP-10	3552.38	3865.79	3238.98	2907.03		1.222	0.0401755	0.149467	0.106554	0.312761	0.173485	0.337489	1.19352	0.272586	0.779113	0.269946	0.773136	0.512758	0.901606
996	1	MIC-1	690.931	769.05	612.812	578.218		1.19493	0.0407598	0.151213	0.068886	0.232028	0.0701967	0.187144	1.25495	0.0539295	0.428545	0.0518052	0.418573	0.27071	0.766462
1246	0.005	Kallistatin	29030.4	23844.9	34215.9	33196.4		0.874505	0.0418342	0.154763	0.0345986	0.14329	0.0613227	0.170025	0.696895	1.43738e-07	6.31012e-05	1.23123e-07	5.40511e-05	1.81251e-08	1.19354e-05
792	1	Fibrinogen	53442	69995.9	36888.1	35588.6		1.50166	0.042115	0.155365	0.117058	0.33297	0.0111835	0.0473591	1.89752	0.0440508	0.391992	0.0395224	0.363993	0.000444487	0.019513
1077	1	NRX3B	744.358	737.642	751.073	678.179		1.09758	0.0422412	0.155396	0.0730223	0.242243	0.119124	0.267724	0.982118	0.784352	0.942033	0.784164	0.941746	0.339605	0.816167
650	40	IFN-g R1	856.542	863.744	849.34	755.204		1.13419	0.0430185	0.157814	0.100031	0.299411	0.0640044	0.175979	1.01696	0.868065	0.960457	0.867743	0.960382	0.658147	0.946267
130	40	CD97	2172.52	2171.46	2173.57	2317.88		0.937286	0.0438275	0.160336	0.0539115	0.197041	0.0314708	0.105195	0.99903	0.982109	0.996873	0.982108	0.996845	0.877749	0.988465
26	40	FLRT2	11983.6	12196.9	11770.4	10590.4		1.13156	0.0439817	0.160454	0.0791627	0.255516	0.163585	0.325933	1.03624	0.688881	0.910841	0.688793	0.910467	0.98466	1
186	40	Galectin-2	1517.47	1572.35	1462.6	1285.34		1.1806	0.0448948	0.162883	0.122521	0.341142	0.18207	0.347012	1.07504	0.613737	0.883196	0.613261	0.882292	0.817504	0.986942
806	1	UBC9	1373.2	1447.27	1299.14	1719.02		0.79883	0.0447841	0.162883	0.0247226	0.113448	0.00859653	0.0385089	1.11402	0.342375	0.779113	0.341209	0.773136	0.530928	0.902827
575	40	Nr-CAM	18011.5	16371.1	19651.9	15650.5		1.15086	0.0467593	0.169181	0.0898003	0.278932	0.136437	0.297282	0.833054	0.0796706	0.535338	0.0787716	0.521318	0.112125	0.516325
353	40	PDGF-CC	898.694	852.52	944.868	628.689		1.42947	0.0494569	0.178451	0.138644	0.365954	0.00905187	0.0400044	0.902264	0.729507	0.930068	0.728942	0.929348	0.714774	0.966486
421	40	PFD5	531.352	528.432	534.272	576.23		0.922118	0.0498728	0.178971	0.0602071	0.21438	0.00459281	0.0240043	0.989069	0.84428	0.957452	0.844187	0.957407	0.44342	0.879135
472	40	IL-34	2094.14	2095.02	2093.26	2232.07		0.938205	0.0497403	0.178971	0.0730218	0.242243	0.0102468	0.0441014	1.00084	0.985958	0.996873	0.985931	0.996845	0.817504	0.986942
512	40	Integrin aVb5	10207.1	8021.34	12392.9	6679.98		1.52801	0.0501685	0.179543	0.139001	0.365954	0.696799	0.806797	0.647254	0.207924	0.779113	0.205583	0.773136	0.0247355	0.226227
509	40	Galectin-8	620.946	610.712	631.18	536.73		1.15691	0.0509874	0.18198	0.129688	0.352891	0.00638062	0.03045	0.967572	0.798602	0.944977	0.798143	0.944808	0.361792	0.834543
664	40	Tpo	383.742	419.132	348.352	339.078		1.13172	0.0515893	0.18363	0.0558151	0.202503	0.03886	0.123029	1.20319	0.0102386	0.163953	0.00977517	0.160924	0.019891	0.201094
1273	0.005	Gelsolin	554.552	497.527	611.577	610.871		0.907805	0.0526024	0.186731	0.0468533	0.17911	0.0613227	0.170025	0.813515	0.000201968	0.0166245	0.000193374	0.0159171	0.000602085	0.0226556
235	40	Carbonic Anhydrase X	799.296	805.896	792.696	852.326		0.937782	0.0527524	0.186761	0.0529006	0.195702	0.0520266	0.149675	1.01665	0.686002	0.910547	0.686002	0.909833	0.683663	0.956385
216	40	CRIS3	617.476	643.584	591.368	521.744		1.18348	0.053432	0.188659	0.134981	0.360588	0.0728996	0.192789	1.0883	0.571503	0.864943	0.571455	0.862823	0.165339	0.61686
117	40	FGF9	625.932	616.356	635.508	540.337		1.15841	0.0543117	0.191253	0.132906	0.357218	0.196458	0.360858	0.969863	0.814938	0.954964	0.814858	0.954866	0.57678	0.91086
370	40	TMA	3029.54	3084.25	2974.82	3173.04		0.954773	0.0553955	0.194549	0.087513	0.275071	0.0298251	0.100976	1.03679	0.322966	0.779113	0.321846	0.773136	0.525266	0.901923
329	40	CSF-1	2870.83	2858.22	2883.44	3725.53		0.770582	0.0559059	0.195422	0.0109661	0.0622514	0.000108941	0.00155132	0.991253	0.88199	0.963967	0.881965	0.96394	0.98466	1
957	1	CaMKK alpha	594.169	608.662	579.677	642.839		0.924289	0.0559408	0.195422	0.0654327	0.223569	0.00834499	0.0380289	1.05	0.374162	0.780211	0.373072	0.775814	0.484281	0.898102
1064	1	B7-H2	3036.73	3192.21	2881.25	4182.46		0.726062	0.0566929	0.197525	0.0153737	0.0781098	0.050955	0.147814	1.10792	0.34465	0.779113	0.342488	0.773136	0.709858	0.966486
1125	1	H6ST1	2083.93	2055.3	2112.55	1897.75		1.0981	0.0573535	0.1993	0.0631547	0.219988	0.016138	0.0623277	0.972902	0.639427	0.893071	0.639078	0.892673	0.592224	0.917599
647	40	Cripto	1550.58	1691.6	1409.57	1149.17		1.3493	0.0583253	0.202143	0.0992503	0.298431	0.101285	0.24078	1.20008	0.388581	0.781748	0.387386	0.778782	0.923413	0.988727
699	1	NSE	668.358	666.735	669.981	764.654		0.874066	0.0588126	0.203297	0.0258598	0.116237	0.017285	0.0657952	0.995155	0.933992	0.984054	0.933992	0.984054	0.734927	0.977498
830	1	IL-19	6018.41	5254.86	6781.97	5396.34		1.11528	0.0589714	0.203312	0.0894042	0.278358	0.0800983	0.206437	0.774829	0.000774376	0.0424939	0.000774184	0.040784	0.00107878	0.0302287
728	1	protein Z inhibitor	4091.71	4489.4	3694.01	3559.52		1.14951	0.0592857	0.203862	0.0933777	0.286663	0.112121	0.258153	1.21532	0.053889	0.428545	0.0533878	0.422692	0.0315208	0.256648
147	40	MOZ	3067.64	3089.64	3045.63	3481.19		0.881203	0.0599894	0.204417	0.0230265	0.107921	0.000700454	0.00565995	1.01445	0.775185	0.938424	0.775099	0.938349	0.240435	0.743316
194	40	BAFF	2049.46	2334.78	1764.13	1795.39		1.14151	0.0600074	0.204417	0.10392	0.306867	0.278572	0.456885	1.32347	0.00597568	0.131166	0.00487327	0.108781	0.023471	0.217686
440	40	CHST2	550.208	547.108	553.308	678.737		0.810635	0.0597037	0.204417	0.0148087	0.0770874	0.00166741	0.0108176	0.988795	0.852008	0.958236	0.85181	0.958013	0.630517	0.931976
916	1	DKK3	2292.2	2081.61	2502.79	2046.31		1.12016	0.0600679	0.204417	0.0804739	0.257243	0.103298	0.244243	0.831716	0.0164849	0.210782	0.0158429	0.20456	0.0306875	0.252597
269	40	SHP-2	3133.55	3662.7	2604.4	4449.21		0.704293	0.0602566	0.204531	0.0884052	0.277213	0.000370597	0.00366975	1.40635	0.295776	0.779113	0.291051	0.773136	0.758301	0.980061
580	40	SEM6B	3958.34	4046.16	3870.53	3584.18		1.10439	0.0607177	0.205566	0.10284	0.305045	0.14804	0.308494	1.04537	0.570053	0.864943	0.568939	0.862823	0.7437	0.977498
999	1	Collectin Kidney 1	4522.85	4345.88	4699.82	3699.3		1.22262	0.0611687	0.206562	0.127204	0.349744	0.320426	0.497647	0.924691	0.640235	0.893071	0.639422	0.892673	0.0252926	0.226601
667	40	MP2K3	1591.93	1629.25	1554.61	1458.05		1.09182	0.0624734	0.209311	0.101134	0.301342	0.0156089	0.0617135	1.04801	0.494828	0.840889	0.492678	0.838316	0.862608	0.988465
685	40	CSRP3	1321.91	1428.11	1215.72	1170.8		1.12907	0.0626184	0.209311	0.117678	0.333422	0.104666	0.247034	1.1747	0.110198	0.612364	0.105562	0.600493	0.57678	0.91086
787	1	IL-16	452.765	457.442	448.088	483.811		0.935832	0.0624683	0.209311	0.0676133	0.228912	0.0381789	0.121453	1.02087	0.650257	0.895538	0.650252	0.894923	0.484281	0.898102
1295	0.005	RBP	253.065	223.354	282.777	308.225		0.821041	0.0623155	0.209311	0.0315712	0.133695	0.0226253	0.0813085	0.789859	0.0124544	0.183172	0.0124248	0.179157	0.000602085	0.0226556
522	40	ATP synthase beta chain	15173.9	14328	16019.8	16644.9		0.911625	0.0629657	0.209939	0.064574	0.222047	0.0790761	0.205002	0.894396	0.0718137	0.517201	0.071746	0.508596	0.163779	0.614522
1075	1	Nogo Receptor	1224.06	1285.59	1162.52	1086.34		1.12677	0.0651347	0.216313	0.0890474	0.277904	0.10118	0.24078	1.10586	0.234642	0.779113	0.234332	0.773136	0.339605	0.816167
1148	1	PSME1	2629.04	2566.12	2691.96	2823.77		0.931038	0.065206	0.216313	0.0534179	0.196512	0.23196	0.403023	0.953252	0.265163	0.779113	0.264771	0.773136	0.530928	0.902827
161	40	DAN	2689.29	2736.74	2641.84	2361.42		1.13885	0.0657153	0.21691	0.131302	0.35508	0.445298	0.610893	1.03592	0.754975	0.935374	0.754682	0.935011	0.616886	0.926407
567	40	KI3S1	1140.01	1133.92	1146.1	1052.39		1.08326	0.065702	0.21691	0.148558	0.376978	0.0513864	0.148416	0.989376	0.888704	0.967176	0.888578	0.967145	0.452584	0.879135
307	40	GCP-2	6061.96	6491.47	5632.46	4919.56		1.23222	0.0662518	0.217049	0.0933336	0.286663	0.110501	0.255765	1.15251	0.328892	0.779113	0.328757	0.773136	0.306672	0.787304
696	40	Corticotropin-lipotropin	688.436	728.868	648.004	589.556		1.16772	0.0662041	0.217049	0.103521	0.306377	0.0220293	0.0797048	1.12479	0.317037	0.779113	0.313883	0.773136	0.91501	0.988727
805	1	RAC1	3776.11	3679.95	3872.27	2983.11		1.26583	0.0660799	0.217049	0.116016	0.331648	0.0656362	0.178601	0.950334	0.779758	0.941284	0.779151	0.940552	0.0353434	0.265984
594	40	PPID	709.71	805.144	614.276	453.641		1.56448	0.0676342	0.221028	0.156733	0.388106	0.000511271	0.00461194	1.31072	0.466072	0.824688	0.463103	0.823345	0.590014	0.917599
184	40	bFGF	4422.4	4558.06	4286.74	2965.27		1.4914	0.0679083	0.221374	0.164042	0.398603	0.810181	0.88037	1.06329	0.858777	0.959009	0.858612	0.958984	0.686245	0.956385
883	1	PKB a/b/g	1868.29	1897.28	1839.3	2020.08		0.924858	0.0690356	0.223941	0.0942788	0.288756	0.0452531	0.136605	1.03152	0.619726	0.883196	0.619623	0.882292	0.643442	0.942784
1037	1	C1QBP	10720.1	10412.6	11027.5	11480.2		0.933789	0.0688824	0.223941	0.0639942	0.220629	0.153485	0.31486	0.944236	0.195751	0.772219	0.195527	0.763201	0.484281	0.898102
1214	0.005	IGF-I	708.594	708.688	708.5	875.271		0.809571	0.0696309	0.225317	0.0329272	0.137667	0.0011016	0.00780005	1.00027	0.997894	0.997894	0.997894	0.997894	0.898061	0.988465
1043	1	Esterase D	1493.47	1410.19	1576.76	1670.33		0.894122	0.0702045	0.226616	0.0376091	0.152874	0.0275217	0.0956363	0.894362	0.0383761	0.370585	0.0381012	0.358423	0.186182	0.669951
1220	0.005	PARC	4945.78	5786.35	4105.22	4167.5		1.18675	0.0708777	0.227673	0.107563	0.314801	0.21658	0.388076	1.40951	0.00691149	0.140038	0.006353	0.130345	0.0187197	0.195666
1314	0	HCE000483	101.229	102.315	100.142	108.175		0.935788	0.0707351	0.227673	0.0566415	0.204936	0.150531	0.311329	1.0217	0.592936	0.875444	0.592654	0.875028	0.53367	0.902827
1160	1	CgA	2078.05	2700.77	1455.32	1288.01		1.61337	0.0712178	0.228209	0.174272	0.414304	0.995976	0.997491	1.85579	0.14331	0.704251	0.138064	0.683571	0.906128	0.988465
827	1	Calpastatin	3152.99	2526.98	3779	2440.44		1.29197	0.0714947	0.22854	0.162584	0.396524	0.055939	0.158324	0.668689	0.0887773	0.554122	0.0836157	0.538619	0.0278799	0.238427
339	40	CYTD	5035.15	5854.5	4215.8	2957.92		1.70226	0.0728705	0.231529	0.175658	0.415058	0.0115801	0.0485702	1.3887	0.466741	0.824688	0.463627	0.823345	0.537925	0.902827
948	1	Carbonic anhydrase III	810.9	752.369	869.431	639.539		1.26794	0.0729434	0.231529	0.0931702	0.286663	0.0671284	0.1808	0.865358	0.365069	0.779113	0.364803	0.773136	0.54293	0.902827
1134	1	WNK3	601.104	588.319	613.888	520.146		1.15564	0.0729571	0.231529	0.0955009	0.290514	0.0254635	0.0899071	0.958349	0.680643	0.9078	0.6802	0.907609	0.0942138	0.477229
197	40	IL-2	2231.8	2329.74	2133.87	2012.76		1.10883	0.0734478	0.232526	0.0582766	0.209129	0.0260288	0.0911701	1.09179	0.123375	0.639801	0.123374	0.63262	0.0678886	0.38967
968	1	P-Selectin	11506.2	11039.4	11973.1	10416.9		1.10457	0.073653	0.232616	0.0902519	0.279675	0.109863	0.255765	0.922022	0.245483	0.779113	0.245244	0.773136	0.377861	0.838839
265	40	PAK3	1218.59	1217.56	1219.62	1280.9		0.951353	0.0749864	0.235672	0.074207	0.244367	0.0567119	0.159593	0.998314	0.960515	0.992934	0.960514	0.992933	0.817504	0.986942
305	40	CNTF	364.742	362.156	367.328	341.059		1.06944	0.0753363	0.235672	0.147988	0.376585	0.11049	0.255765	0.98592	0.822198	0.95525	0.822081	0.95519	0.586919	0.917599
663	40	TWEAK	1977.13	1910.28	2043.99	1807.51		1.09384	0.0753188	0.235672	0.108951	0.318156	0.090642	0.225237	0.934581	0.3348	0.779113	0.333472	0.773136	0.112125	0.516325
979	1	M2-PK	9567.97	9933.47	9202.46	7107.32		1.34621	0.0750757	0.235672	0.0991833	0.298431	0.0223284	0.0805659	1.07944	0.702691	0.912667	0.702304	0.912164	0.820579	0.986942
712	1	HIF-1a	567.21	616.958	517.462	677.746		0.836905	0.0760165	0.237236	0.160747	0.392922	4.54859e-06	0.000176191	1.19228	0.376989	0.780651	0.373713	0.775814	0.592224	0.917599
236	40	CD109	4079.3	3743.8	4414.8	3744.95		1.08928	0.0774966	0.241284	0.130247	0.35368	0.244584	0.418334	0.848013	0.0219401	0.253465	0.0218226	0.249916	0.0335988	0.259778
718	1	EFNB1	3026.07	2958.33	3093.8	3473.34		0.871226	0.0782726	0.243125	0.0244858	0.112755	0.0671284	0.1808	0.956215	0.311916	0.779113	0.311579	0.773136	0.39793	0.842562
748	1	tPA	854.648	910.654	798.642	747.721		1.143	0.0788663	0.244393	0.0978375	0.296211	0.131548	0.288748	1.14025	0.167491	0.747746	0.166085	0.738967	0.321426	0.806321
408	40	ERAB	1221.89	1259.19	1184.59	1009.46		1.21045	0.0792138	0.244894	0.175941	0.415058	0.320807	0.497647	1.06298	0.743068	0.931591	0.742401	0.93135	0.146715	0.600204
847	1	GPVI	7124.31	7069.5	7179.12	8558.62		0.832413	0.0795006	0.245204	0.0837709	0.265847	0.0441797	0.135029	0.984731	0.913065	0.978444	0.913035	0.978411	0.54293	0.902827
740	1	HHLA2	14566.6	14028.6	15104.7	15668		0.929707	0.0801737	0.246703	0.121404	0.340191	0.224176	0.395764	0.928754	0.252451	0.779113	0.251537	0.773136	0.339605	0.816167
257	40	CDK8/cyclin C	1626.76	1624.97	1628.54	1757.81		0.925445	0.0807589	0.246774	0.0576505	0.208016	0.117837	0.265738	0.997807	0.96138	0.993049	0.961379	0.993048	0.969326	0.998126
590	40	AMPK a1b1g1	860.878	856.068	865.688	812.952		1.05895	0.0807486	0.246774	0.152387	0.382273	0.0876239	0.218976	0.988887	0.837526	0.957452	0.837337	0.957407	0.525266	0.901923
949	1	Endocan	1186.21	1181.54	1190.88	1047.35		1.13258	0.0806562	0.246774	0.11896	0.335484	0.0156972	0.0617135	0.992152	0.936751	0.985384	0.936672	0.985301	0.272163	0.766462
980	1	NCAM-L1	401.965	361.085	442.846	364.536		1.10268	0.0815618	0.24865	0.0908084	0.280739	0.0818539	0.208514	0.815373	0.00161252	0.0732306	0.00159003	0.0715352	0.00296959	0.0601684
64	40	MCP-1	911.922	975.292	848.552	716.033		1.27357	0.0821304	0.249191	0.185652	0.426708	0.069555	0.185809	1.14936	0.557514	0.864943	0.555731	0.862823	0.616886	0.926407
250	40	AURKB	1184.69	1176.02	1193.37	1263.77		0.937424	0.0820358	0.249191	0.0620867	0.217256	0.0533285	0.152021	0.98546	0.707343	0.913304	0.707183	0.913098	0.802593	0.98327
301	40	DUS3	995.496	1098.19	892.804	1327.95		0.749648	0.0823544	0.249191	0.0655259	0.223569	0.00350381	0.0193899	1.23004	0.306086	0.779113	0.302534	0.773136	0.915013	0.988727
947	1	Activated Protein C	1138.35	1129.42	1147.28	1206.48		0.943534	0.0824961	0.249191	0.141482	0.370203	0.0686469	0.184001	0.984431	0.77824	0.940735	0.778236	0.940552	0.527776	0.902827
963	1	BPI	6035.77	8142.42	3929.13	10089.2		0.598243	0.0832013	0.250174	0.0396379	0.159156	0.0345791	0.112446	2.07232	0.0147889	0.202391	0.013153	0.182342	0.00316562	0.0631685
1199	0.005	Apo A-I	8317.85	7919.43	8716.27	9218.85		0.902265	0.0831594	0.250174	0.0493331	0.185633	0.0400988	0.126038	0.908581	0.0743202	0.521345	0.0741633	0.516788	0.0485427	0.331248
1127	1	MED-1	64454.1	59428.8	69479.4	59763.6		1.07848	0.0842769	0.252831	0.0997279	0.299184	0.0783733	0.203585	0.855343	0.00328986	0.103346	0.003235	0.0946777	0.00659484	0.0886265
405	40	4EBP2	1067.7	1045.66	1089.74	981.337		1.088	0.0847973	0.253814	0.147174	0.376366	0.0947868	0.230074	0.959546	0.590695	0.874096	0.590695	0.874095	0.714774	0.966486
1026	1	Coactosin-like protein	4812.64	4626.81	4998.48	5099.91		0.943672	0.0852247	0.254362	0.11018	0.31962	0.144954	0.305204	0.925644	0.102737	0.596058	0.102011	0.586676	0.109761	0.512608
1177	0.005	Apo L1	27151.9	27774.2	26529.7	30546.2		0.88888	0.0853666	0.254362	0.0746984	0.245305	0.11442	0.260711	1.04691	0.567326	0.864943	0.567078	0.862823	0.820579	0.986942
90	40	Bone proteoglycan II	5392.33	4941.28	5843.37	4949.51		1.08947	0.08712	0.254971	0.10139	0.301422	0.11535	0.261925	0.845622	0.00543573	0.125291	0.00536602	0.115853	0.00424289	0.0721817
115	40	FGF-18	435.066	450.592	419.54	389.326		1.11749	0.0863734	0.254971	0.167876	0.40642	0.260066	0.43576	1.07401	0.507647	0.846293	0.50721	0.845565	0.847517	0.988465
240	40	FCGR1	536.534	543.808	529.26	608.226		0.882129	0.0864869	0.254971	0.0416504	0.165222	0.151049	0.311329	1.02749	0.641211	0.893071	0.641207	0.892673	0.700457	0.962318
340	40	EphA5	925.968	904.72	947.216	847.726		1.0923	0.0870427	0.254971	0.174276	0.414304	0.253345	0.428312	0.955136	0.604445	0.877584	0.604068	0.87735	0.165339	0.61686
424	40	RBM39	574.628	590.672	558.584	758.4		0.757685	0.0866495	0.254971	0.0249482	0.113623	0.0441866	0.135029	1.05745	0.496551	0.842728	0.496535	0.842624	0.336822	0.816167
1126	1	HSP 90b	15587.2	16424.6	14749.8	13251.4		1.17627	0.0867304	0.254971	0.155285	0.386598	0.305909	0.486573	1.11355	0.461863	0.824688	0.461313	0.823345	0.507328	0.901606
1263	0.005	alpha-1-antichymotrypsin complex	15494.8	18583.7	12405.8	19498.6		0.79466	0.0870819	0.254971	0.0462537	0.178594	0.171686	0.336196	1.49798	0.000570979	0.0358085	0.000468248	0.0308341	4.56808e-05	0.00353892
1304	0.005	FBLN3	612.587	602.269	622.904	655.671		0.934289	0.0869694	0.254971	0.084245	0.266708	0.0671284	0.1808	0.966874	0.482733	0.834003	0.482705	0.832098	0.22568	0.739355
1293	0.005	CNDP1	4290.01	3578.68	5001.33	5128.36		0.836526	0.0874751	0.255443	0.0536945	0.196979	0.171686	0.336196	0.715545	0.000513565	0.0338182	0.000501176	0.0314309	0.000935139	0.0279904
199	40	IL-18 BPa	8182.95	8965.16	7400.73	7030.41		1.16394	0.0891505	0.259759	0.163235	0.397376	0.248939	0.423036	1.21139	0.175146	0.755643	0.171966	0.745186	0.195411	0.693684
693	40	MIG	725.53	874.108	576.952	457.404		1.58619	0.0903013	0.262532	0.206937	0.463497	0.14804	0.308494	1.51504	0.343144	0.779113	0.33953	0.773136	0.182269	0.661289
468	40	Fucosyltransferase 3	849.172	826.948	871.396	765.767		1.10892	0.0905932	0.262715	0.127914	0.350638	0.173485	0.337489	0.948992	0.536832	0.862204	0.536659	0.861927	0.452584	0.879135
887	1	BFL1	3864.11	3691.2	4037.02	4092.06		0.944293	0.0907633	0.262715	0.135383	0.36093	0.273756	0.452545	0.914338	0.0850012	0.547773	0.0842487	0.538619	0.101756	0.490887
1131	1	Stress-induced-phosphoprotein 1	3999.32	4111.71	3886.93	3507.19		1.14032	0.0911655	0.262724	0.116089	0.331648	0.103298	0.244243	1.05783	0.574295	0.864943	0.574028	0.862823	0.83472	0.988465
1286	0.005	PAFAH	1203.98	1123.48	1284.48	1699.91		0.708263	0.0911244	0.262724	0.0250926	0.113623	0.00102578	0.00736121	0.874663	0.154822	0.720496	0.154811	0.715391	0.0683476	0.38967
1045	1	FGFR4	2065.52	1998.42	2132.62	2637.34		0.783183	0.0914289	0.262908	0.024142	0.111954	0.147756	0.308494	0.937076	0.263146	0.779113	0.262988	0.773136	0.51906	0.901923
1114	1	Fas, soluble	1062.94	1083.16	1042.72	976.171		1.08889	0.0917715	0.263318	0.113179	0.326163	0.0930534	0.228215	1.03879	0.559803	0.864943	0.55967	0.862823	0.630468	0.931976
278	40	Carbonic anhydrase XIII	3278.01	3572.38	2983.65	4497.57		0.728842	0.093601	0.267984	0.126364	0.348675	0.0014398	0.0096255	1.19732	0.572007	0.864943	0.570308	0.862823	0.354829	0.831511
145	40	Hat1	710.67	737.404	683.936	584.989		1.21484	0.0942886	0.268361	0.21107	0.465628	0.0560206	0.158324	1.07818	0.717384	0.921751	0.717086	0.921368	0.877749	0.988465
174	40	Histone H1.2	3788.89	4383.39	3194.4	5242.77		0.722688	0.0943439	0.268361	0.0846919	0.26748	0.0453276	0.136605	1.37221	0.217862	0.779113	0.217567	0.773136	0.0319592	0.256648
335	40	Cadherin-2	3495.17	3672.86	3317.48	2941.46		1.18824	0.0939726	0.268361	0.208028	0.46436	0.030639	0.103201	1.10712	0.582557	0.867905	0.580719	0.866146	0.452584	0.879135
686	40	PGM1	1013.93	882.324	1145.54	859.7		1.1794	0.0946047	0.268522	0.204181	0.461245	0.190965	0.353739	0.770225	0.138184	0.688422	0.132569	0.671513	0.141334	0.586723
1280	0.005	Coagulation Factor V	21564.7	23044.6	20084.7	18311.1		1.17768	0.095733	0.271141	0.195561	0.445594	0.142192	0.302531	1.14737	0.414692	0.804724	0.411418	0.80035	0.764627	0.982452
604	40	JNK2	263.358	256.612	270.104	251.185		1.04846	0.0960832	0.271548	0.132485	0.356815	0.0609961	0.169844	0.950049	0.199983	0.772219	0.199541	0.765584	0.196929	0.69536
869	1	PGRP-S	2165.44	2337.34	1993.53	2866.44		0.755444	0.0963216	0.271639	0.0417877	0.165268	0.41102	0.584651	1.17246	0.214479	0.779113	0.214475	0.773136	0.0942138	0.477229
31	40	TRAIL R4	1924.37	1884.76	1963.99	2089.43		0.921004	0.0975634	0.272289	0.0669502	0.227251	0.0526781	0.150492	0.959656	0.395497	0.785909	0.395394	0.784625	0.908156	0.988465
482	40	IL-6	639.174	713.036	565.312	570.726		1.11993	0.0973138	0.272289	0.11264	0.325322	0.00850154	0.0385089	1.26131	0.00513581	0.120783	0.0042411	0.105333	0.00186329	0.0440955
636	40	PSMA	665.008	616	714.016	534.2		1.24487	0.0977925	0.272289	0.199815	0.4545	0.297953	0.478542	0.862726	0.506234	0.845096	0.504894	0.844833	0.714774	0.966486
1086	1	MP2K4	25198.5	23149.3	27247.7	21588.8		1.1672	0.0977598	0.272289	0.113933	0.32762	0.109863	0.255765	0.849587	0.147708	0.712568	0.146776	0.706955	0.0602689	0.367473
1098	1	calreticulin	1094.09	1122.35	1065.83	1209.19		0.904814	0.0969825	0.272289	0.0638198	0.220606	0.0579084	0.162613	1.05303	0.37033	0.779113	0.370218	0.775775	0.15196	0.605772
1170	1	Galectin-7	3392.34	3229.98	3554.7	3735.65		0.9081	0.097507	0.272289	0.0692595	0.232691	0.269359	0.446783	0.908653	0.0984571	0.58409	0.0981318	0.57955	0.131912	0.562228
1241	0.005	FETUB	4637.34	4905.59	4369.09	5659.64		0.819371	0.0982458	0.272974	0.0427758	0.16867	0.224176	0.395764	1.12279	0.18505	0.766645	0.184175	0.756582	0.131912	0.562228
942	1	MFRP	1411.59	1528.84	1294.35	1571.03		0.898513	0.0984734	0.27303	0.174862	0.414942	0.000971929	0.00715101	1.18117	0.152015	0.717169	0.148569	0.706955	0.119795	0.538464
1311	0	HCE004359	417.954	420.65	415.258	421.971		0.990479	0.0989922	0.273892	0.160799	0.392922	0.0509482	0.147814	1.01299	0.164444	0.746801	0.164318	0.738154	0.264252	0.766462
113	40	BMP-14	2008.49	1986.08	2030.9	2307.43		0.870446	0.100059	0.276263	0.047538	0.180947	0.260066	0.43576	0.977935	0.727477	0.929356	0.727429	0.929342	0.802593	0.98327
998	1	SP-D	20861.2	21454.5	20267.8	31023		0.672442	0.100571	0.277097	0.0554912	0.201884	0.18805	0.351293	1.05855	0.810163	0.951815	0.810158	0.951809	0.507328	0.901606
895	1	sE-Selectin	19478.3	20710.3	18246.2	16637.6		1.17074	0.101143	0.277512	0.117723	0.333422	0.194908	0.358511	1.13505	0.275572	0.779113	0.275027	0.773136	0.28698	0.766462
1267	0.005	C4	127065	134523	119607	118313		1.07397	0.101108	0.277512	0.123401	0.342867	0.144954	0.305204	1.1247	0.0343926	0.340564	0.0342027	0.338684	0.0337298	0.259778
769	1	P-Cadherin	46201	44575.8	47826.2	50225.8		0.919866	0.101631	0.27827	0.0866397	0.272977	0.171686	0.336196	0.932038	0.216868	0.779113	0.216742	0.773136	0.408196	0.851973
209	40	Siglec-3	1419.96	1419.6	1420.32	1236.56		1.14832	0.103709	0.28337	0.160139	0.392922	0.273863	0.452545	0.999499	0.996791	0.997601	0.996791	0.9976	0.954003	0.997161
849	1	IDS	2103.34	1911.77	2294.92	1956.09		1.07528	0.106599	0.290665	0.144019	0.373285	0.174871	0.339682	0.833041	0.00253632	0.0863041	0.00233327	0.0768231	0.00107878	0.0302287
653	40	tau	493.172	510.164	476.18	445.73		1.10644	0.107352	0.292113	0.209841	0.465628	0.157223	0.320535	1.07137	0.534024	0.859908	0.531949	0.85892	0.600355	0.920919
342	40	FGFR-2	753.05	647.98	858.12	585.385		1.28642	0.107818	0.292775	0.230968	0.485918	0.11412	0.260711	0.755116	0.309283	0.779113	0.305029	0.773136	0.262981	0.766462
826	1	TGF-b R III	19557.5	19815.7	19299.3	18038.1		1.08423	0.109181	0.295867	0.128468	0.35102	0.0970489	0.233662	1.02676	0.681022	0.9078	0.680879	0.907609	0.750814	0.980001
1213	0.005	IGFBP-4	3948.23	4236.26	3660.21	3492.7		1.13042	0.109557	0.296275	0.0708798	0.236326	0.0354513	0.114716	1.15738	0.0193024	0.235382	0.0187879	0.229108	0.0292553	0.243856
875	1	Aminoacylase-1	3889.08	3086.75	4691.4	2965.32		1.31152	0.110211	0.296827	0.218134	0.474064	0.766031	0.854969	0.65796	0.137305	0.687568	0.134134	0.674318	0.0485427	0.331248
1238	0.005	Heparin cofactor II	3577.73	3808.45	3347.02	3339.94		1.0712	0.110187	0.296827	0.100436	0.299941	0.11442	0.260711	1.13786	0.00403183	0.106833	0.00402231	0.10387	0.0040704	0.0721817
35	40	IFN10	413.346	433.656	393.036	364.589		1.13373	0.110586	0.297228	0.182441	0.422275	0.0609995	0.169844	1.10335	0.422306	0.804887	0.420808	0.803195	0.700457	0.962318
1038	1	Carbonic anhydrase I	6251.66	5179.54	7323.78	4903.57		1.27492	0.112427	0.301561	0.1397	0.366504	0.0254635	0.0899071	0.707222	0.063078	0.477435	0.0616897	0.464259	0.0278799	0.238427
74	40	ERBB2	977.024	997.104	956.944	1105.54		0.883749	0.114052	0.302835	0.0742194	0.244367	0.0388612	0.123029	1.04197	0.575972	0.864943	0.575613	0.862823	0.877749	0.988465
223	40	KREM2	3298.97	3345.52	3252.43	3463.59		0.952474	0.113953	0.302835	0.14558	0.374156	0.028253	0.0974062	1.02862	0.523941	0.859908	0.523522	0.85892	0.862608	0.988465
500	40	VEGF121	1991.92	2334.58	1649.27	1705.66		1.16783	0.113727	0.302835	0.176978	0.415691	0.372722	0.544212	1.41552	0.0154665	0.203694	0.0146662	0.197096	0.0319592	0.256648
814	1	VCAM-1	10278.6	10543.9	10013.3	9470.34		1.08535	0.113587	0.302835	0.12655	0.348675	0.142192	0.302531	1.05299	0.416047	0.804724	0.416046	0.80268	0.339605	0.816167
1130	1	sICAM-2	2489.72	2393.64	2585.8	2367.34		1.0517	0.113934	0.302835	0.149929	0.377923	0.046903	0.140071	0.925689	0.0784521	0.533903	0.0777843	0.521318	0.109761	0.512608
483	40	3HIDH	1123.98	1042.34	1205.62	987.4		1.13832	0.114411	0.303024	0.20653	0.463372	0.367028	0.537084	0.864568	0.286923	0.779113	0.284606	0.773136	0.512758	0.901606
1299	0.005	C3d	9387.97	9859	8916.94	11137.5		0.842915	0.114583	0.303024	0.0497784	0.186775	0.282698	0.462967	1.10565	0.163705	0.746017	0.162458	0.738154	0.0424585	0.307241
764	1	HSP 90a/b	3820.65	4084.13	3557.17	3229.61		1.18301	0.114875	0.303188	0.181599	0.422019	0.147756	0.308494	1.14814	0.383826	0.781728	0.382876	0.777773	0.240065	0.743316
214	40	Carbonic Anhydrase IV	3380.77	3275.53	3486.01	3634.04		0.930305	0.116649	0.304816	0.112073	0.324395	0.0846995	0.214518	0.939623	0.259142	0.779113	0.259139	0.773136	0.325399	0.813189
243	40	HTRA2	4703.38	4633.81	4772.96	4221.74		1.11409	0.116625	0.304816	0.222569	0.48053	0.313067	0.492604	0.970847	0.807537	0.951275	0.80685	0.950466	0.0160668	0.173442
438	40	ADAM12	1871.45	2041.52	1701.38	1629.19		1.1487	0.116375	0.304816	0.229901	0.485273	0.130905	0.287816	1.19992	0.248003	0.779113	0.242806	0.773136	0.500405	0.900319
537	40	MK13	813.904	854.94	772.868	1253.06		0.649535	0.116135	0.304816	0.0353583	0.145832	0.0754988	0.197678	1.10619	0.386306	0.781728	0.382584	0.777773	0.877749	0.988465
1016	1	Apo D	12868	12903.4	12832.7	13918.7		0.924516	0.116135	0.304816	0.135842	0.361423	0.123979	0.275914	1.00551	0.936336	0.985384	0.936329	0.985301	0.439911	0.87874
25	40	SOST	2905.03	2846.53	2963.52	2625.21		1.10659	0.119231	0.309304	0.180009	0.420339	0.27386	0.452545	0.960523	0.680001	0.9078	0.679743	0.907609	0.225242	0.739355
182	40	TSLP	755.458	774.964	735.952	701.441		1.07701	0.119306	0.309304	0.217519	0.473561	0.233934	0.405383	1.05301	0.533133	0.859908	0.532035	0.85892	0.686245	0.956385
1236	0.005	CD5L	8074.77	8558.27	7591.28	6278.37		1.28613	0.118982	0.309304	0.155684	0.386861	0.055939	0.158324	1.12738	0.5576	0.864943	0.556642	0.862823	0.891768	0.988465
1248	0.005	Angiotensinogen	2362.65	2427.01	2298.3	2949.77		0.800961	0.119153	0.309304	0.0803067	0.257243	0.0486045	0.143394	1.056	0.705403	0.913304	0.704181	0.913067	0.0450676	0.320832
1244	0.005	FN1.3	3589.36	3796.4	3382.31	2832.42		1.26724	0.119901	0.310235	0.237529	0.494525	0.639033	0.772116	1.12243	0.658118	0.895538	0.656671	0.894923	0.0136703	0.156554
1068	1	EphB6	1528.93	1554.62	1503.23	1444.79		1.05823	0.120368	0.310832	0.128061	0.350638	0.0766788	0.199972	1.03419	0.445567	0.816148	0.444733	0.814621	0.656523	0.946267
755	1	GFRa-2	5072.27	4954.31	5190.22	4806.1		1.05538	0.120632	0.310906	0.150079	0.377923	0.198405	0.362413	0.954546	0.318094	0.779113	0.317787	0.773136	0.39793	0.842562
206	40	VEGF-C	1541.17	1536.2	1546.14	1443.25		1.06784	0.121025	0.31126	0.205213	0.462006	0.372725	0.544212	0.993571	0.927031	0.98222	0.926983	0.982169	0.525266	0.901923
863	1	FCG2A	1900.36	2279.88	1520.84	2363.74		0.803963	0.121242	0.31126	0.159819	0.392922	0.184688	0.348474	1.49909	0.0733442	0.521345	0.0732468	0.515861	0.0577555	0.362209
16	40	PDXK	2283.65	2177.8	2389.51	2571.63		0.888019	0.123353	0.316062	0.0765231	0.249458	0.229766	0.399739	0.911399	0.171914	0.752195	0.171908	0.745186	0.238895	0.743316
314	40	Vasoactive Intestinal Peptide	400.596	427.736	373.456	344.578		1.16257	0.124042	0.317211	0.240726	0.496881	0.20206	0.366547	1.14535	0.436067	0.808713	0.433298	0.807162	0.884294	0.988465
19	40	CD38	937.128	893.372	980.884	874.674		1.0714	0.124952	0.318302	0.2319	0.487101	0.236035	0.40795	0.910783	0.245801	0.779113	0.241353	0.773136	0.758301	0.980061
1129	1	RGMA	12976.1	12305	13647.2	12171.4		1.06611	0.124814	0.318302	0.142147	0.370203	0.13679	0.297282	0.90165	0.0459143	0.402896	0.0455096	0.390459	0.0197007	0.201094
733	1	SEM5A	490.012	507.058	472.965	404.643		1.21097	0.125262	0.318474	0.169112	0.407913	0.112117	0.258153	1.07208	0.676629	0.906531	0.676628	0.906472	0.469734	0.891133
1054	1	Mn SOD	37003.3	33539.8	40466.8	34039.3		1.08708	0.126914	0.322054	0.115057	0.33013	0.0950343	0.230074	0.828822	0.000697833	0.0404706	0.000695714	0.0385792	0.00152925	0.0394907
480	40	SORC2	1144.98	909.08	1380.88	631.37		1.81349	0.127935	0.324019	0.252876	0.510795	0.9277	0.948587	0.658332	0.473358	0.827552	0.472609	0.826395	0.0915541	0.471003
1106	1	GPC6	4955.62	4822.8	5088.43	5213.25		0.950581	0.128594	0.325063	0.175797	0.415058	0.330348	0.506482	0.947799	0.290092	0.779113	0.289261	0.773136	0.515882	0.901923
29	40	HXK2	1957.19	2016.31	1898.08	2859.96		0.684344	0.128932	0.325242	0.0516248	0.192062	0.597206	0.741301	1.06229	0.697873	0.911699	0.697867	0.911305	0.452584	0.879135
1159	1	ROR1	268.696	267.615	269.777	248.175		1.08269	0.129158	0.325242	0.149725	0.377923	0.165443	0.32865	0.991988	0.90399	0.976665	0.903968	0.976641	0.806494	0.984386
738	1	GI24	912.546	915.377	909.715	981.196		0.930034	0.130877	0.328941	0.172111	0.412877	0.0200676	0.0736183	1.00622	0.931603	0.983899	0.931511	0.983801	0.530928	0.902827
1155	1	MYPC1	544.2	528.146	560.254	585.082		0.930126	0.132801	0.333142	0.156775	0.388106	0.0229271	0.0820517	0.942691	0.378355	0.781728	0.378033	0.777773	0.750814	0.980001
972	1	14-3-3	1552.79	1628.74	1476.85	1695.25		0.915966	0.133494	0.334243	0.203247	0.459924	0.0118447	0.0492097	1.10285	0.321633	0.779113	0.319633	0.773136	0.792471	0.98327
1317	0	HCE000104	4184.57	4186.35	4182.78	4155.46		1.007	0.135415	0.338408	0.131655	0.355307	0.0970469	0.233662	1.00085	0.875936	0.961668	0.875849	0.961456	0.469734	0.891133
1206	0.005	Lipocalin 2	977.473	1006.75	948.196	1206.29		0.810312	0.136918	0.341517	0.118899	0.335484	0.107639	0.253144	1.06175	0.72385	0.926444	0.723129	0.925521	0.0152034	0.166858
102	40	MICA	337.93	376.596	299.264	411.03		0.822155	0.138458	0.34212	0.129308	0.352586	0.0866443	0.217353	1.25841	0.166445	0.747746	0.163477	0.738154	0.714774	0.966486
296	40	RPS6KA3	1407.29	1432.08	1382.5	1689.86		0.832788	0.137504	0.34212	0.0953545	0.290514	0.0866422	0.217353	1.03586	0.772212	0.938424	0.77192	0.938349	0.938136	0.994581
523	40	CAPG	967.284	1060.52	874.044	1586.96		0.60952	0.138203	0.34212	0.0413533	0.165037	0.00284766	0.0166683	1.21335	0.00413704	0.106833	0.00343219	0.0961745	0.0024711	0.0516578
668	40	NET1	525.966	568.06	483.872	412.722		1.27438	0.138162	0.34212	0.263162	0.524798	0.040921	0.12802	1.17399	0.571112	0.864943	0.56901	0.862823	0.512758	0.901606
1257	0.005	LDH-H 1	836.006	762.4	909.612	1008.85		0.828675	0.137906	0.34212	0.0603748	0.21438	0.0970489	0.233662	0.83816	0.0195943	0.236749	0.0194583	0.234762	0.00175262	0.0435511
794	1	Cadherin-5	5072.19	4835.68	5308.7	4713.5		1.0761	0.138941	0.342668	0.177071	0.415691	0.2481	0.422701	0.910897	0.167259	0.747746	0.167205	0.74003	0.131912	0.562228
94	40	TACI	2731.4	2659.09	2803.7	2943.41		0.927971	0.139268	0.342833	0.138198	0.365954	0.000511271	0.00461194	0.948422	0.396237	0.785909	0.394493	0.784625	0.279922	0.766462
774	1	Calpain I	7400.03	7903.31	6896.76	6167.17		1.19991	0.14025	0.344607	0.263395	0.524798	0.201948	0.366547	1.14595	0.532462	0.859908	0.529891	0.85892	0.0529851	0.342065
5	40	Mcl-1	1043	1119.33	966.668	1432.15		0.728273	0.141684	0.346282	0.04451	0.173946	0.627164	0.766922	1.15792	0.00500375	0.119817	0.00459289	0.10612	0.00585532	0.0829841
210	40	ADAMTS-5	500	494.868	505.132	479.711		1.04229	0.141377	0.346282	0.145157	0.374114	0.117834	0.265738	0.979681	0.541451	0.864869	0.541038	0.862823	0.472805	0.891133
1166	1	IFN-a/b R1	385.844	384.346	387.342	404.275		0.95441	0.141721	0.346282	0.154195	0.384611	0.0320678	0.106394	0.992265	0.851218	0.958236	0.850974	0.958013	0.46412	0.884918
327	40	Secretin	378.938	344.552	413.324	349.778		1.08337	0.143167	0.348892	0.244425	0.501413	0.157225	0.320535	0.833612	0.0536358	0.428545	0.0493846	0.403972	0.112125	0.516325
790	1	MMP-3	3252.64	3401.41	3103.88	2695.65		1.20662	0.143577	0.348892	0.190465	0.437009	0.13679	0.297282	1.09586	0.596219	0.876762	0.595825	0.876409	0.567325	0.908963
1169	1	Trefoil factor 2	748.117	901.288	594.946	567.471		1.31833	0.143584	0.348892	0.271257	0.536404	0.159382	0.323429	1.51491	0.203481	0.776758	0.198174	0.765383	0.0837342	0.443623
552	40	B7-H1	1387.49	1291.65	1483.33	1182.71		1.17314	0.144525	0.350533	0.24577	0.50339	0.278572	0.456885	0.87078	0.446186	0.816148	0.444427	0.814621	0.550732	0.90551
245	40	LRIG3	5590.47	5310.33	5870.6	5238.56		1.06718	0.146048	0.351636	0.173268	0.414145	0.0926958	0.227762	0.904563	0.0851754	0.547773	0.0841304	0.538619	0.0542201	0.348331
308	40	IFN-aA	204.068	205.276	202.86	212.652		0.959634	0.145938	0.351636	0.181689	0.422019	0.0990688	0.237293	1.01191	0.772316	0.938424	0.77174	0.938349	0.7437	0.977498
815	1	contactin-1	44580.4	39989.7	49171.2	41135.2		1.08375	0.145859	0.351636	0.167652	0.40642	0.162393	0.325034	0.813274	0.0022098	0.0855974	0.00220979	0.0751489	0.00244493	0.0516578
1240	0.005	ECM1	13703.6	16290.4	11116.8	9549.09		1.43507	0.145817	0.351636	0.276068	0.543926	0.116753	0.264654	1.46539	0.356421	0.779113	0.352454	0.773136	0.51906	0.901923
478	40	SH21A	7616.24	7204.7	8027.78	8855.16		0.86009	0.148865	0.356167	0.212089	0.465873	0.00154976	0.0102052	0.897471	0.54211	0.864869	0.540138	0.862823	0.7437	0.977498
491	40	PERL	1218.98	1188.86	1249.09	1069.12		1.14017	0.148505	0.356167	0.147628	0.376585	0.0809158	0.207731	0.951786	0.625492	0.883196	0.625292	0.882292	0.364994	0.834543
954	1	MDHC	11326.6	10020	12633.1	10101		1.12133	0.149011	0.356167	0.153638	0.384057	0.11442	0.260711	0.793154	0.00924545	0.160214	0.00924502	0.156308	0.00337313	0.0653296
1298	0.005	NRP1	2543.46	2379.1	2707.82	2343.93		1.08513	0.148827	0.356167	0.152338	0.382273	0.194908	0.358511	0.878604	0.0462151	0.402896	0.0460053	0.390459	0.0942138	0.477229
189	40	MIP-1a	2080.89	2341.31	1820.46	1840.9		1.13036	0.149847	0.357516	0.183303	0.423526	0.166837	0.329916	1.28611	0.0233981	0.265649	0.0213743	0.249114	0.0842108	0.443623
1071	1	IL-17B R	1581.46	1524.02	1638.9	1701.99		0.929181	0.150467	0.358345	0.176171	0.415058	0.340472	0.515997	0.929908	0.307707	0.779113	0.306983	0.773136	0.51906	0.901923
1230	0.005	Coagulation Factor VII	629.106	650.988	607.223	713.818		0.881325	0.15114	0.359298	0.0775895	0.251688	0.159382	0.323429	1.07207	0.248773	0.779113	0.24863	0.773136	0.348932	0.828007
222	40	kallikrein 13	1555.33	1512.8	1597.85	1410.3		1.10283	0.153681	0.364026	0.284229	0.547902	0.589817	0.735598	0.946774	0.669224	0.900377	0.668292	0.89962	0.899636	0.988465
640	40	SRCN1	5171.76	5882.51	4461	3416.91		1.51358	0.153602	0.364026	0.278592	0.546804	0.313067	0.492604	1.31865	0.549089	0.864943	0.546715	0.862823	0.209222	0.715704
674	40	PACAP-38	524.712	590.18	459.244	417.826		1.25581	0.154459	0.36521	0.276299	0.543926	0.0866401	0.217353	1.28511	0.360655	0.779113	0.356969	0.773136	0.603384	0.920919
1296	0.005	Cathepsin D	1179.8	1045.41	1314.19	741.825		1.5904	0.154758	0.365262	0.290826	0.551899	0.512038	0.673681	0.795475	0.660009	0.896116	0.659131	0.894923	0.461804	0.884918
750	1	BDNF	1713.81	1622.08	1805.54	1581.5		1.08366	0.155495	0.366345	0.21085	0.465628	0.153485	0.31486	0.89839	0.190299	0.767046	0.190269	0.763201	0.368061	0.835752
766	1	IL-13 Ra1	627.863	636.431	619.296	664.354		0.945074	0.156339	0.367676	0.210388	0.465628	0.159379	0.323429	1.02767	0.658858	0.895538	0.658801	0.894923	0.545875	0.90551
368	40	SE6L2	1047.65	1173.52	921.78	883.515		1.18578	0.15683	0.368173	0.267139	0.529853	0.818467	0.882818	1.2731	0.235805	0.779113	0.232545	0.773136	1	1
121	40	LAG-1	985.876	1136.98	834.772	1325.03		0.744039	0.158223	0.369635	0.0799194	0.256717	0.166834	0.329916	1.36202	0.0390744	0.370585	0.0372706	0.357425	0.0500268	0.339104
391	40	IL-17D	441.622	436	447.244	609.848		0.724151	0.158295	0.369635	0.0582334	0.209129	0.244578	0.418334	0.974859	0.767959	0.938424	0.767958	0.938349	0.800848	0.98327
1183	0.005	TIMP-2	426.042	401.527	450.558	450.893		0.944886	0.15792	0.369635	0.14248	0.370203	0.173271	0.337489	0.891178	0.00871913	0.15411	0.00870327	0.152829	0.00879835	0.110356
1179	0.005	Lumican	725.752	676.55	774.954	781.793		0.928317	0.15874	0.370019	0.137023	0.363829	0.103298	0.244243	0.87302	0.0162212	0.209445	0.0161834	0.206927	0.00552038	0.0816892
771	1	suPAR	943.679	970.512	916.846	999.486		0.944164	0.159462	0.371045	0.212496	0.465873	0.0192713	0.0712931	1.05853	0.366106	0.779113	0.36558	0.773136	0.15877	0.614522
659	40	PEX5	701.098	749.08	653.116	816.837		0.858308	0.161227	0.374491	0.105593	0.311108	0.0025633	0.0154856	1.14693	0.157177	0.726323	0.15418	0.714984	0.437671	0.87874
221	40	IDE	2351.38	2326.65	2376.1	2482.16		0.947313	0.16197	0.375553	0.133552	0.358225	0.122936	0.274417	0.979188	0.603261	0.877584	0.602935	0.87735	0.216382	0.725129
190	40	Fas ligand, soluble	1030.47	991.54	1069.4	1452.43		0.709482	0.16228	0.375611	0.0740447	0.244367	0.163585	0.325933	0.927193	0.620566	0.883196	0.61965	0.882292	0.464296	0.884918
85	40	PAFAH beta subunit	2991.2	3155.06	2827.35	2678.71		1.11666	0.163239	0.376507	0.24103	0.496881	0.355796	0.528019	1.11591	0.372567	0.78008	0.371162	0.775775	1	1
730	1	Vitronectin	37705.8	35570.9	39840.7	34172.4		1.1034	0.163171	0.376507	0.144269	0.373285	0.0950324	0.230074	0.892829	0.114301	0.625504	0.113688	0.619483	0.0594214	0.36399
962	1	sRAGE	453.479	408.312	498.646	375.279		1.20838	0.164295	0.378205	0.224011	0.480656	0.320426	0.497647	0.81884	0.293391	0.779113	0.293067	0.773136	0.303885	0.787304
1025	1	Calcineurin	501.46	490.146	512.773	452.921		1.10717	0.164549	0.378205	0.192985	0.440644	0.191456	0.354141	0.955873	0.633408	0.887445	0.633384	0.887066	0.408196	0.851973
1110	1	OMD	5076.58	4803.46	5349.71	4499.14		1.12834	0.164929	0.378418	0.181277	0.422019	0.162393	0.325034	0.897892	0.306178	0.779113	0.306173	0.773136	0.461804	0.884918
1017	1	PPIB	6272.78	6954.98	5590.58	7367.08		0.851461	0.165327	0.378671	0.286525	0.548312	8.44951e-06	0.000247289	1.24405	0.360455	0.779113	0.35663	0.773136	0.737078	0.977498
1024	1	TrkB	489.631	459.023	520.238	464.104		1.055	0.166189	0.379985	0.17133	0.411754	0.112119	0.258153	0.882332	0.0048877	0.119206	0.00480551	0.108781	0.0104097	0.124633
450	40	PDPK1	745.184	813.296	677.072	964.611		0.772523	0.168013	0.38349	0.11689	0.33297	0.0398811	0.125956	1.2012	0.322331	0.779113	0.320321	0.773136	0.923413	0.988727
394	40	IL-7	385.154	412.492	357.816	348.959		1.10372	0.169725	0.386242	0.293513	0.552273	0.182067	0.347012	1.1528	0.27646	0.779113	0.272074	0.773136	0.515685	0.901923
760	1	VEGF	2556.49	2765.13	2347.86	2699.55		0.947008	0.169805	0.386242	0.22933	0.485273	0.0818539	0.208514	1.17773	0.00710142	0.140837	0.00672405	0.134175	0.00585993	0.0829841
18	40	HSP 27	1129.58	1209.07	1050.09	926.733		1.21888	0.170467	0.387078	0.293263	0.552273	0.342061	0.517216	1.1514	0.571986	0.864943	0.569958	0.862823	0.441038	0.87874
225	40	MATN3	1074.82	1106.36	1043.27	1152.21		0.932828	0.171823	0.389484	0.243971	0.501263	0.000418464	0.00400561	1.06048	0.48784	0.835758	0.486619	0.834475	0.603384	0.920919
357	40	UFM1	5352.48	5592.26	5112.69	6249.78		0.856426	0.174776	0.392979	0.168422	0.406993	0.0827901	0.210491	1.0938	0.531195	0.859908	0.530621	0.85892	0.862608	0.988465
545	40	RS3	527.438	523.06	531.816	718.315		0.734271	0.173684	0.392979	0.063474	0.219988	0.269207	0.446783	0.983536	0.778589	0.940735	0.778539	0.940552	0.961311	0.998126
642	40	TRAIL R2	809.55	832.92	786.18	854.285		0.947634	0.175038	0.392979	0.217543	0.473561	0.0359335	0.115708	1.05945	0.325064	0.779113	0.322034	0.773136	0.832481	0.988465
721	1	NEGR1	2418.88	2317.71	2520.05	2313.26		1.04566	0.175155	0.392979	0.201206	0.45609	0.26071	0.436284	0.919708	0.048735	0.415206	0.0487309	0.401116	0.0742032	0.410612
1001	1	hnRNP A/B	2419.58	2464.37	2374.79	2754.8		0.878315	0.174047	0.392979	0.144837	0.374021	0.1506	0.311329	1.03772	0.720971	0.923656	0.720968	0.923653	0.656523	0.946267
1059	1	phosphoglycerate kinase 1	6303.87	6065.48	6542.26	6054.2		1.04124	0.175145	0.392979	0.238042	0.494525	0.10118	0.24078	0.927124	0.0914296	0.558544	0.089907	0.548257	0.12723	0.55484
383	40	discoidin domain receptor 1	401.128	399.34	402.916	447.585		0.896205	0.175737	0.393218	0.0817072	0.259924	0.708676	0.813351	0.991125	0.834715	0.957452	0.834497	0.957345	0.817504	0.986942
717	1	CSH	9537	9061.08	10012.9	9985.83		0.955053	0.176157	0.393218	0.238063	0.494525	0.502352	0.664254	0.904939	0.0597937	0.457839	0.0583667	0.446912	0.0507239	0.339104
1219	0.005	ON	1503.9	1443.9	1563.9	1405.3		1.07016	0.176007	0.393218	0.22834	0.485039	0.218459	0.389324	0.923269	0.266395	0.779113	0.266032	0.773136	0.339605	0.816167
219	40	Glutamate carboxypeptidase	4213.92	4270.09	4157.74	4465.89		0.943579	0.177157	0.39478	0.210783	0.465628	0.302936	0.483596	1.02702	0.664339	0.898377	0.664316	0.898207	0.7437	0.977498
459	40	IL-11	699.634	825.336	573.932	539.915		1.29582	0.17829	0.396635	0.318344	0.575693	1	1	1.43804	0.289157	0.779113	0.28422	0.773136	0.817504	0.986942
343	40	FGFR-3	1862.61	1879.26	1845.96	2012.59		0.92548	0.178796	0.39709	0.205219	0.462006	0.00344405	0.0193013	1.01804	0.8246	0.955469	0.824598	0.955382	0.607121	0.9233
538	40	Moesin	1786.48	1775.3	1797.65	2133.2		0.837462	0.180457	0.400024	0.178202	0.417601	0.0151568	0.060567	0.98757	0.941925	0.986079	0.941862	0.98599	0.364994	0.834543
753	1	TIMP-3	3559.61	3785.14	3334.07	2985.12		1.19245	0.180725	0.400024	0.220339	0.476496	0.301169	0.483117	1.13529	0.457323	0.821563	0.457319	0.821233	0.418616	0.86009
683	40	Eotaxin-3	1809.3	1782.96	1835.64	2736.71		0.661124	0.181089	0.400158	0.0654837	0.223569	0.00091757	0.00681409	0.971302	0.577743	0.865323	0.577181	0.862823	0.72919	0.977498
380	40	PLPP	1991.57	2206.35	1776.8	1652.22		1.20539	0.182477	0.402549	0.281112	0.547902	0.0671306	0.1808	1.24176	0.335952	0.779113	0.331936	0.773136	0.464296	0.884918
938	1	VEGF sR2	9478.44	9394.91	9561.98	9072.69		1.04472	0.183325	0.403745	0.193054	0.440644	0.162393	0.325034	0.982528	0.661018	0.89656	0.661008	0.896548	0.806494	0.984386
1278	0.005	Coagulation Factor X	3987.26	4000.39	3974.13	4434.43		0.89916	0.183796	0.404106	0.110104	0.31962	0.340472	0.515997	1.00661	0.912772	0.978444	0.912767	0.978411	0.567325	0.908963
1100	1	Eotaxin	1084.01	927.662	1240.35	904.393		1.1986	0.185629	0.407455	0.309779	0.563506	0.228044	0.398851	0.747901	0.223365	0.779113	0.21875	0.773136	0.071227	0.399174
127	40	ADAMTS-4	345.266	374.112	316.42	304.611		1.13346	0.187047	0.409195	0.321316	0.577291	0.145063	0.305204	1.18233	0.339101	0.779113	0.334789	0.773136	0.953581	0.997161
371	40	UB2L3	1613.05	1862.45	1363.66	1281.47		1.25875	0.187071	0.409195	0.322393	0.577291	0.339356	0.515997	1.36578	0.312692	0.779113	0.307866	0.773136	0.452584	0.879135
1108	1	IL-1Ra	1873.59	1855.9	1891.28	2038.76		0.918984	0.187354	0.409195	0.122149	0.340828	0.320426	0.497647	0.981295	0.718167	0.921858	0.718167	0.921858	0.778514	0.983033
1227	0.005	Coagulation Factor Xa	4487.18	4489.88	4484.47	4948.38		0.906797	0.188115	0.410179	0.124081	0.344031	0.320426	0.497647	1.00121	0.984453	0.996873	0.98445	0.996845	0.387818	0.838839
915	1	Discoidin domain receptor 2	1586.07	1570.95	1601.18	1659.11		0.955971	0.188976	0.411373	0.261591	0.522785	0.188047	0.351293	0.98112	0.733362	0.930239	0.733333	0.929955	0.833302	0.988465
68	40	CD30	2048.94	2093.54	2004.34	2157.36		0.949746	0.189942	0.412794	0.18418	0.424808	0.238155	0.41	1.04451	0.352417	0.779113	0.351845	0.773136	0.375336	0.838839
798	1	Ubiquitin+1	1572.75	1561.83	1583.66	1402.99		1.121	0.190423	0.413158	0.192965	0.440644	0.0337254	0.110764	0.986217	0.889332	0.967176	0.889304	0.967145	0.368061	0.835752
124	40	Apo B	9672.51	9727.12	9617.9	11245.6		0.860118	0.19271	0.416064	0.139212	0.365954	0.328677	0.505097	1.01136	0.917313	0.979013	0.917265	0.978961	0.892933	0.988465
933	1	SLAF5	883.919	910.092	857.746	951.964		0.928521	0.192397	0.416064	0.212596	0.465873	0.0792302	0.205002	1.06103	0.443856	0.816148	0.441968	0.81295	0.949372	0.997161
1056	1	NCC27	3581.26	3528.57	3633.95	3864.28		0.926758	0.192648	0.416064	0.237611	0.494525	0.0656362	0.178601	0.971001	0.736801	0.930239	0.73677	0.929955	0.54293	0.902827
467	40	FLRT1	1104.25	1127.34	1081.15	1137.96		0.970371	0.19787	0.426505	0.255366	0.513461	0.0737602	0.194284	1.04272	0.240408	0.779113	0.240405	0.773136	0.202233	0.702745
61	40	Ephrin-B3	1997.67	2043.38	1951.96	2180.91		0.915983	0.199609	0.427154	0.133846	0.358282	0.233934	0.405383	1.04683	0.417424	0.804724	0.417249	0.80268	0.787752	0.98327
237	40	CFC1	1808.77	1961	1656.53	1949.88		0.927629	0.200117	0.427154	0.263979	0.525166	0.000378168	0.00368924	1.1838	0.0744213	0.521345	0.0691439	0.49761	0.157935	0.614522
680	40	RNase H1	387.402	258.156	516.648	262.974		1.47316	0.199766	0.427154	0.332793	0.58693	0.217572	0.388811	0.499675	0.170783	0.749737	0.164782	0.738154	0.336822	0.816167
752	1	SCF sR	17235.4	15665.3	18805.5	15755.6		1.09392	0.200102	0.427154	0.230676	0.485918	0.366633	0.537084	0.833014	0.0418341	0.383111	0.0417859	0.377681	0.0337298	0.259778
823	1	MBL	18161	20913.8	15408.1	15508.6		1.17103	0.198962	0.427154	0.209522	0.465628	0.184688	0.348474	1.35732	0.0299749	0.313309	0.029468	0.303868	0.0464394	0.328821
1198	0.005	IgG	178057	176292	179823	169003		1.05358	0.19996	0.427154	0.201153	0.45609	0.305909	0.486573	0.980363	0.677417	0.906664	0.677273	0.906472	0.303885	0.787304
743	1	H2A3	2228.11	2294.05	2162.17	3091.78		0.720656	0.200719	0.427746	0.150063	0.377923	0.000826148	0.00628923	1.06099	0.827056	0.955469	0.827053	0.955382	0.848914	0.988465
349	40	MAPK5	2099.48	2237.87	1961.08	1863.47		1.12665	0.201197	0.428072	0.314346	0.570239	0.124234	0.275914	1.14114	0.411405	0.802832	0.408825	0.798846	0.938697	0.994581
1302	0.005	SOD3	700.923	523.954	877.892	1020.7		0.686711	0.201937	0.428954	0.13879	0.365954	0.0152682	0.060567	0.596832	0.0829829	0.541032	0.0772236	0.521318	0.00930934	0.115664
1107	1	hnRNP A2/B1	6074.8	6343.51	5806.09	7678.55		0.791138	0.202958	0.429737	0.148118	0.376585	0.416784	0.587623	1.09256	0.62299	0.883196	0.622878	0.882292	0.507328	0.901606
1186	0.005	SAP	34204.3	39639.1	28769.4	31501.9		1.08579	0.202918	0.429737	0.216756	0.473413	0.278203	0.456885	1.37782	9.55688e-06	0.00139849	9.3164e-06	0.0013633	3.14349e-05	0.00295713
193	40	NKG2D	1453.59	1424.44	1482.73	1371.21		1.06007	0.204108	0.430884	0.308786	0.562606	0.491106	0.654642	0.960689	0.612005	0.88185	0.611623	0.881299	0.908156	0.988465
366	40	RSK-like protein kinase	223.618	229.884	217.352	208.622		1.07188	0.204482	0.430884	0.287218	0.548312	0.211659	0.381334	1.05766	0.521108	0.859908	0.519445	0.858546	0.719624	0.972046
494	40	Epithelial cell kinase	2012.79	2143.97	1881.61	1869.01		1.07693	0.204254	0.430884	0.299061	0.557091	0.634754	0.768355	1.13943	0.176854	0.755643	0.173007	0.74705	0.396546	0.842562
2	40	CEBPB	2004.92	2174.65	1835.2	2243.98		0.893469	0.20588	0.433137	0.297343	0.55565	0.00524534	0.0265697	1.18497	0.290775	0.779113	0.28711	0.773136	0.407412	0.851973
262	40	HCK	401.71	383.544	419.876	363.863		1.10401	0.207512	0.4338	0.320553	0.577291	0.185591	0.349176	0.91347	0.505557	0.845096	0.504781	0.844833	0.136104	0.571639
445	40	GREM1	788.362	799.156	777.568	848.793		0.928804	0.207197	0.4338	0.174278	0.414304	0.22159	0.393307	1.02776	0.654846	0.895538	0.654546	0.894923	0.908156	0.988465
446	40	LRRT1	173.906	174.964	172.848	297.556		0.584449	0.20718	0.4338	0.0814494	0.259731	0.43266	0.600452	1.01224	0.80264	0.946852	0.802628	0.946739	0.808361	0.985751
573	40	NKp46	3538.89	3680.93	3396.84	3779.99		0.936217	0.206544	0.4338	0.153681	0.384057	0.198316	0.362413	1.08363	0.0880061	0.554122	0.0873918	0.545918	0.182269	0.661289
946	1	CK-MB	1860.2	951.854	2768.54	1253.29		1.48425	0.209642	0.437558	0.340929	0.598672	0.859882	0.90196	0.343811	0.0506655	0.419663	0.0458371	0.390459	0.00021784	0.011954
208	40	IL-2 sRa	1728.47	1858.23	1598.71	2520.35		0.685804	0.211476	0.439991	0.0976675	0.296211	0.0595414	0.166488	1.16233	0.272403	0.779113	0.272063	0.773136	0.0842108	0.443623
1004	1	Ubiquitin	16619.2	16191.7	17046.7	15457		1.07519	0.211275	0.439991	0.225912	0.480656	0.252255	0.427018	0.949843	0.470057	0.827552	0.469802	0.826074	0.0871192	0.457115
599	40	KIF23	1343.83	1015.7	1671.97	995.104		1.35044	0.21201	0.440405	0.354732	0.613101	0.0926958	0.227762	0.607485	0.240164	0.779113	0.234407	0.773136	0.0954104	0.479601
351	40	MK08	797.942	796.192	799.692	719.7		1.10871	0.215467	0.446822	0.1846	0.425032	0.0102468	0.0441014	0.995623	0.956786	0.991656	0.956786	0.991557	1	1
502	40	Insulin	260.272	239.28	281.264	229.53		1.13394	0.215778	0.446822	0.282021	0.547902	0.154117	0.315663	0.850731	0.276669	0.779113	0.274322	0.773136	0.969326	0.998126
69	40	CLF-1/CLC Complex	976.02	1086.94	865.096	811.144		1.20326	0.216271	0.447141	0.359419	0.616347	0.728633	0.826537	1.25644	0.405427	0.798127	0.401679	0.79312	0.802593	0.98327
110	40	ULBP-3	957.966	1026.76	889.176	841.211		1.13879	0.21836	0.449963	0.348584	0.607256	0.288152	0.468514	1.15473	0.45009	0.818706	0.447228	0.81466	1	1
142	40	SPINT2	1526.29	1590.96	1461.62	1417.32		1.07688	0.218442	0.449963	0.237469	0.494525	0.175175	0.339773	1.08849	0.258316	0.779113	0.258249	0.773136	0.441038	0.87874
176	40	IL-1 sRI	4550.1	4450.52	4649.68	4195.94		1.0844	0.219002	0.449963	0.280282	0.547902	0.451689	0.61773	0.957166	0.650908	0.895538	0.650748	0.894923	0.262981	0.766462
1112	1	SET	8460.22	8099.61	8820.84	7857.51		1.07671	0.219	0.449963	0.307694	0.562606	0.26501	0.441237	0.918236	0.380578	0.781728	0.377959	0.777773	0.0177809	0.188851
185	40	Ck-b-8-1	46754	50645.8	42862.1	42673.8		1.09561	0.220461	0.452254	0.257811	0.517587	0.49785	0.658964	1.1816	0.0899465	0.556148	0.0899192	0.548257	0.0449845	0.320832
231	40	WFKN2	3091.13	2952.57	3229.69	2800.49		1.10378	0.221343	0.453301	0.232852	0.488322	0.151055	0.311329	0.914196	0.352802	0.779113	0.352534	0.773136	0.396546	0.842562
1057	1	Peroxiredoxin-6	15036.6	13492.2	16581.1	12837.7		1.17129	0.22166	0.453301	0.225036	0.480656	0.0671284	0.1808	0.813709	0.153844	0.718665	0.153097	0.712468	0.0207255	0.203697
369	40	SGTA	2616.27	2685.09	2547.45	2228.61		1.17395	0.222017	0.453328	0.246472	0.504044	0.26921	0.446783	1.05403	0.744436	0.931925	0.744254	0.931684	0.630517	0.931976
76	40	GA733-1 protein	553.588	579.948	527.228	500.793		1.10542	0.222831	0.453584	0.353416	0.612433	0.223608	0.395764	1.09999	0.526143	0.859908	0.524156	0.85892	0.748851	0.980001
643	40	AFP	944.872	924.22	965.524	907.644		1.04102	0.222596	0.453584	0.27687	0.544236	0.283335	0.462967	0.957221	0.36268	0.779113	0.361664	0.773136	0.107748	0.510447
454	40	Tropomyosin 2	2847.61	2883.26	2811.96	2991.74		0.951826	0.223254	0.453742	0.254511	0.513266	0.133649	0.292385	1.02536	0.658904	0.895538	0.658877	0.894923	0.658147	0.946267
58	40	MIP-3a	490.864	557.14	424.588	414.052		1.18551	0.228953	0.459987	0.360857	0.617206	0.180327	0.346203	1.31219	0.281878	0.779113	0.277011	0.773136	0.815886	0.986942
91	40	HGF	2628.75	3501.42	1756.08	1723.84		1.52494	0.22912	0.459987	0.37308	0.625918	0.278568	0.456885	1.99389	0.246612	0.779113	0.241183	0.773136	0.000552767	0.0226556
253	40	CAMK2B	1066.52	1126.31	1006.72	1293.61		0.824451	0.227686	0.459987	0.157167	0.388346	0.0226577	0.0813085	1.11879	0.416452	0.804724	0.414996	0.80268	0.908156	0.988465
260	40	Cathepsin V	2267.37	1690.58	2844.15	2061.54		1.09984	0.22891	0.459987	0.30738	0.562606	0.378478	0.548355	0.594407	6.13988e-06	0.00101078	3.41689e-06	0.000642864	2.99567e-07	7.89059e-05
332	40	sTie-2	2050.44	1966.38	2134.5	1938.46		1.05776	0.22798	0.459987	0.28727	0.548312	0.438959	0.605948	0.921237	0.228933	0.779113	0.228933	0.773136	0.157935	0.614522
857	1	CD23	3534.15	3733.96	3334.33	3207.55		1.10182	0.228849	0.459987	0.281733	0.547902	0.446312	0.611011	1.11985	0.317379	0.779113	0.316943	0.773136	0.555063	0.905847
899	1	LEAP-1	4730.88	5818.19	3643.57	3905.45		1.21135	0.228632	0.459987	0.282508	0.547902	0.495947	0.658429	1.59684	0.0292657	0.313309	0.0285863	0.301739	0.0485427	0.331248
1245	0.005	FN1.4	4829.07	5316.22	4341.92	3958.89		1.21981	0.228785	0.459987	0.365414	0.621084	0.891682	0.922502	1.22439	0.490234	0.836318	0.487413	0.834498	0.0207255	0.203697
691	40	sLRP1	7544.93	9497.31	5592.54	3903.1		1.93306	0.229655	0.46036	0.375058	0.626975	0.283335	0.462967	1.69821	0.521384	0.859908	0.519101	0.858546	0.163779	0.614522
239	40	Contactin-5	881.058	789.984	972.132	779.041		1.13095	0.230202	0.460754	0.370933	0.623906	0.432672	0.600452	0.81263	0.279142	0.779113	0.274776	0.773136	0.0389463	0.286549
54	40	FGF-10	470.482	484.964	456	515.437		0.912783	0.231605	0.462157	0.206331	0.463372	0.0809118	0.207731	1.06352	0.465104	0.824688	0.465088	0.823345	0.534652	0.902827
1252	0.005	a1-Antitrypsin	1588.22	1730.2	1446.25	1740.15		0.912692	0.231276	0.462157	0.281852	0.547902	0.0161374	0.0623277	1.19633	0.125893	0.64514	0.122466	0.63262	0.255074	0.758311
358	40	AIP	2278.98	2400.26	2157.7	2069.59		1.10118	0.232251	0.462745	0.297444	0.55565	0.00905187	0.0400044	1.11242	0.372243	0.78008	0.369048	0.775775	0.550732	0.90551
10	40	PDGFRA	2546.82	2411.95	2681.7	2867.14		0.888279	0.234536	0.465889	0.141888	0.370203	0.793674	0.871057	0.899411	0.106728	0.608225	0.106661	0.600493	0.0709306	0.399174
1046	1	Fibrinogen g-chain dimer	18157.8	29483.8	6831.8	7058		2.57266	0.234419	0.465889	0.380849	0.629016	0.0268202	0.0934451	4.31567	0.227916	0.779113	0.222213	0.773136	4.16455e-05	0.00342795
242	40	GPC2	561.13	674.924	447.336	445.811		1.25867	0.23608	0.466664	0.367115	0.621084	0.96594	0.977819	1.50876	0.22249	0.779113	0.218516	0.773136	0.335031	0.816167
283	40	EPHA3	342.166	460.416	223.916	222.556		1.53744	0.236344	0.466664	0.381613	0.629016	0.361378	0.533569	2.0562	0.244169	0.779113	0.238391	0.773136	0.658147	0.946267
952	1	ETHE1	1677.03	1696.55	1657.51	1588.48		1.05575	0.23629	0.466664	0.212584	0.465873	0.18805	0.351293	1.02355	0.623989	0.883196	0.623958	0.882292	0.669709	0.954917
1234	0.005	Protease nexin I	445.444	433.169	457.719	545.046		0.817259	0.235864	0.466664	0.160809	0.392922	0.00636101	0.03045	0.946364	0.699493	0.911699	0.69947	0.911683	0.377861	0.838839
682	40	gpIIbIIIa	2564.91	2948.28	2181.53	2940.74		0.872197	0.237487	0.468218	0.303031	0.559736	0.00192772	0.0121474	1.35147	0.120109	0.635275	0.114771	0.619483	0.354829	0.831511
1163	1	SUMO3	903.89	970.081	837.7	1024.09		0.882625	0.238254	0.469029	0.238752	0.495176	0.0873088	0.218604	1.15803	0.277419	0.779113	0.275638	0.773136	0.54293	0.902827
540	40	NCK1	1429.51	1351.4	1507.63	1613.55		0.885942	0.238616	0.46904	0.17255	0.413179	0.160381	0.324458	0.89637	0.221117	0.779113	0.217628	0.773136	0.862608	0.988465
1010	1	CDON	3869	3634.34	4103.66	3610.32		1.07165	0.239627	0.470326	0.229924	0.485273	0.109861	0.255765	0.885633	0.0575656	0.448603	0.0574599	0.442542	0.0904752	0.467983
292	40	Periostin	2344.92	2296.95	2392.89	2180.65		1.07533	0.241464	0.473226	0.304812	0.562044	0.612104	0.751997	0.959906	0.655966	0.895538	0.655655	0.894923	0.306672	0.787304
158	40	PCNA	646.276	671.26	621.292	605.078		1.06809	0.2447	0.477837	0.347748	0.607256	0.378474	0.548355	1.08043	0.420463	0.804887	0.41943	0.803195	0.415107	0.86009
401	40	TGF-b2	497.796	579.656	415.936	426.5		1.16717	0.244535	0.477837	0.385169	0.632502	0.665478	0.782545	1.39362	0.177055	0.755643	0.171139	0.745186	0.484821	0.898102
1060	1	PPase	50930.1	49326	52534.2	53960.3		0.943844	0.245081	0.477837	0.269489	0.53371	0.26501	0.441237	0.938931	0.351189	0.779113	0.351095	0.773136	0.820579	0.986942
1255	0.005	complement factor H-related 5	2391.62	2836.67	1946.58	2231.67		1.07167	0.245268	0.477837	0.347624	0.607256	0.781476	0.864151	1.45726	9.81342e-05	0.00994175	6.12087e-05	0.00732835	4.16455e-05	0.00342795
442	40	ENPP7	3710.31	3970.05	3450.57	3110.64		1.19278	0.246157	0.478861	0.290762	0.551899	0.255576	0.430427	1.15055	0.484168	0.834003	0.482697	0.832098	0.590014	0.917599
1136	1	EGF	2235.7	2142.87	2328.53	2452.44		0.911624	0.246955	0.479705	0.283587	0.547902	0.178099	0.343924	0.920265	0.474521	0.827552	0.474419	0.826395	0.39793	0.842562
143	40	WIF-1	2243.73	2215.43	2272.03	2855.19		0.785841	0.250002	0.484908	0.120363	0.337992	0.634754	0.768355	0.975088	0.702132	0.912667	0.701539	0.912164	0.163779	0.614522
251	40	BARK1	3593.94	3825.5	3362.38	4421.9		0.812758	0.253067	0.487264	0.170377	0.410212	0.49785	0.658964	1.13774	0.37125	0.779803	0.370885	0.775775	0.28866	0.766462
777	1	HSP 60	1538.41	1569.49	1507.32	1623.15		0.947789	0.252058	0.487264	0.358069	0.615636	0.00598245	0.0292895	1.04124	0.634467	0.887984	0.633811	0.887066	0.630468	0.931976
958	1	ING1	998.183	1044.84	951.523	928.154		1.07545	0.251595	0.487264	0.360531	0.617206	0.34303	0.518085	1.09807	0.392589	0.78372	0.389599	0.778782	0.682996	0.956385
1049	1	HPG-	9452.48	9091.74	9813.22	9878.03		0.956919	0.252889	0.487264	0.322017	0.577291	0.535022	0.692846	0.926479	0.211621	0.779113	0.211211	0.773136	0.418616	0.86009
1138	1	Noggin	776.346	747.319	805.373	731.032		1.06199	0.252734	0.487264	0.332254	0.58693	0.824378	0.887014	0.927917	0.363501	0.779113	0.363447	0.773136	0.429188	0.866557
452	40	SPHK2	1307.51	1259.74	1355.28	1392.75		0.938793	0.255325	0.490895	0.301073	0.557865	0.0208219	0.0759625	0.929505	0.37443	0.780211	0.374064	0.775814	0.500405	0.900319
109	40	TSLP R	2333.78	2645.28	2022.27	2046.93		1.14013	0.258955	0.496744	0.400436	0.645501	0.885408	0.917454	1.30807	0.21701	0.779113	0.211227	0.773136	0.580267	0.91086
416	40	NDP kinase B	7193.61	7183.79	7203.43	8527.24		0.843604	0.259122	0.496744	0.251082	0.509759	0.0476753	0.141734	0.997274	0.988547	0.996873	0.988519	0.996845	0.126084	0.55484
336	40	Carbonic anhydrase 9	2354.82	2260.76	2448.87	1987.14		1.18503	0.260892	0.499411	0.357905	0.615636	0.860183	0.90196	0.923186	0.738264	0.930239	0.737699	0.929955	0.452584	0.879135
515	40	TF	1265.58	1336.86	1194.3	2873.76		0.440393	0.263056	0.502094	0.121982	0.340828	0.000453519	0.00423606	1.11936	0.0639426	0.481213	0.060572	0.458467	0.354829	0.831511
837	1	Cathepsin B	2208.38	2210.97	2205.78	2088.22		1.05754	0.262996	0.502094	0.286613	0.548312	0.139471	0.300136	1.00236	0.970797	0.996873	0.970759	0.996845	0.579713	0.91086
6	40	OAS1	845.606	734.784	956.428	719.963		1.17451	0.266228	0.505361	0.368562	0.621084	0.350262	0.525393	0.768259	0.263138	0.779113	0.258766	0.773136	0.57678	0.91086
306	40	FGF-17	354.646	351.108	358.184	487.967		0.726783	0.265916	0.505361	0.124947	0.345706	0.264611	0.441237	0.980245	0.52666	0.859908	0.5266	0.85892	0.877749	0.988465
419	40	paraoxonase 1	634.228	392.2	876.256	353.304		1.79514	0.265528	0.505361	0.411809	0.651838	0.180327	0.346203	0.447586	0.341603	0.779113	0.336867	0.773136	0.488209	0.89926
510	40	GIB	1026	1138.08	913.924	1126.38		0.910885	0.266303	0.505361	0.362134	0.618587	0.00080219	0.00617827	1.24527	0.144601	0.705332	0.142463	0.697125	0.169782	0.624587
570	40	LIMP II	844.484	672.376	1016.59	630.044		1.34036	0.267957	0.507769	0.408797	0.651637	0.0123011	0.0507855	0.661402	0.370027	0.779113	0.365714	0.773136	0.892933	0.988465
436	40	IFN-lambda 1	351.798	469.752	233.844	221.993		1.58473	0.26853	0.508124	0.414413	0.654414	0.248933	0.423036	2.00883	0.318424	0.779113	0.313401	0.773136	0.802593	0.98327
564	40	JAML1	987.814	915.088	1060.54	896.285		1.10212	0.272829	0.515517	0.36794	0.621084	0.200179	0.364647	0.862851	0.307939	0.779113	0.304865	0.773136	0.420683	0.860309
303	40	b-ECGF	298.192	336.812	259.572	249.593		1.19471	0.273236	0.515548	0.417214	0.654912	0.646203	0.775159	1.29757	0.384648	0.781728	0.380688	0.777773	0.620752	0.929679
1015	1	17-beta-HSD 1	730.652	742.585	718.719	2101.57		0.347669	0.274314	0.516841	0.130527	0.353712	0.00071378	0.00570072	1.03321	0.664403	0.898377	0.664353	0.898207	0.408196	0.851973
1063	1	Trypsin 2	1397.15	1638.92	1155.38	1140.18		1.22537	0.275328	0.51801	0.376307	0.626975	0.483269	0.648131	1.41851	0.237806	0.779113	0.234027	0.773136	0.39793	0.842562
309	40	IL-17B	334.352	336.692	332.012	319.004		1.04811	0.276006	0.518088	0.368783	0.621084	0.35579	0.528019	1.0141	0.844718	0.957452	0.844588	0.957407	0.72919	0.977498
377	40	MBD4	1058.05	1136.1	980.008	968.059		1.09296	0.276322	0.518088	0.411071	0.651838	0.567916	0.721955	1.15927	0.33158	0.779113	0.327627	0.773136	0.714774	0.966486
418	40	NUDC3	1132.38	501.372	1763.38	485.093		2.33435	0.27655	0.518088	0.421746	0.656924	0.604634	0.745602	0.284324	0.291845	0.779113	0.28656	0.773136	0.862608	0.988465
985	1	SNAA	1638.5	1643.12	1633.88	1420.83		1.15321	0.277672	0.519451	0.322617	0.577291	0.224173	0.395764	1.00565	0.974382	0.996873	0.97434	0.996845	0.0995288	0.485479
581	40	Semaphorin-6A	9696.28	9214.48	10178.1	9200.6		1.05387	0.278718	0.519932	0.307889	0.562606	0.209719	0.378357	0.905327	0.114462	0.625504	0.114424	0.619483	0.254776	0.758311
1203	0.005	Hemopexin	696.173	819.404	572.942	608.95		1.14324	0.278652	0.519932	0.29795	0.555808	0.356022	0.528019	1.43017	0.0153792	0.203694	0.0150968	0.198824	0.0337298	0.259778
1111	1	PKB beta	738.223	742.765	733.681	700.354		1.05407	0.280352	0.522239	0.377304	0.627411	0.879732	0.913728	1.01238	0.880016	0.963409	0.87995	0.963337	0.592224	0.917599
88	40	sICAM-3	1837.06	1948.37	1725.74	2714.79		0.676686	0.280969	0.52265	0.142515	0.370203	0.00117333	0.00817606	1.129	0.231391	0.779113	0.226787	0.773136	0.315946	0.798658
83	40	Layilin	2441.54	2719.85	2163.24	2214.3		1.10262	0.285948	0.522925	0.422748	0.657331	0.318215	0.497647	1.25731	0.182341	0.764787	0.17663	0.748506	0.700457	0.962318
119	40	IL-10	479.378	472.584	486.172	457.841		1.04704	0.283155	0.522925	0.381453	0.629016	0.497848	0.658964	0.972051	0.694636	0.910841	0.694635	0.910467	0.61392	0.926407
192	40	IL-4 sR	365.366	363.168	367.564	349.567		1.0452	0.285509	0.522925	0.300463	0.557865	0.178589	0.344366	0.98804	0.815955	0.955212	0.815889	0.955134	0.67214	0.954917
211	40	AMPM2	12278.7	12338.8	12218.5	10985.4		1.11773	0.281992	0.522925	0.301171	0.557865	0.293025	0.474096	1.00985	0.938627	0.986079	0.938557	0.98599	0.464296	0.884918
252	40	CAMK2A	717.896	750.172	685.62	802.393		0.894694	0.285529	0.522925	0.225545	0.480656	0.0453276	0.136605	1.09415	0.349292	0.779113	0.346964	0.773136	0.832481	0.988465
384	40	FGF-4	488	552.912	423.088	401.5		1.21544	0.282721	0.522925	0.424439	0.65763	0.669367	0.786402	1.30685	0.417943	0.804724	0.414437	0.80268	0.891961	0.988465
397	40	MCP-4	1374.72	1957.49	791.952	828.967		1.65835	0.284706	0.522925	0.429526	0.661621	0.511486	0.673627	2.47173	0.256202	0.779113	0.250539	0.773136	0.0593894	0.36399
449	40	PCSK7	3530.37	3808.1	3252.64	3318.21		1.06394	0.286278	0.522925	0.293527	0.552273	0.225652	0.396773	1.17077	0.020487	0.240905	0.0201883	0.237392	0.022262	0.212457
505	40	ACTH	1253.44	1096.36	1410.51	1065.33		1.17658	0.282433	0.522925	0.421867	0.656924	0.101285	0.24078	0.777278	0.363904	0.779113	0.359661	0.773136	0.884296	0.988465
634	40	PKC-B-II	11865.8	15548.4	8183.1	7540.93		1.57351	0.283695	0.522925	0.427045	0.659341	0.760942	0.850731	1.90007	0.361827	0.779113	0.35744	0.773136	0.817504	0.986942
649	40	GDNF	746.812	751.22	742.404	694		1.0761	0.285349	0.522925	0.389247	0.637411	0.673265	0.787469	1.01187	0.919372	0.980167	0.919205	0.980161	0.315946	0.798658
651	40	IL-9	604.062	629.524	578.6	556.167		1.08612	0.286031	0.522925	0.240904	0.496881	0.0175378	0.0661814	1.08801	0.232382	0.779113	0.231782	0.773136	0.188757	0.675525
835	1	resistin	2218.28	2366.76	2069.79	2424.84		0.914812	0.285655	0.522925	0.218968	0.474311	0.416784	0.587623	1.14348	0.0622228	0.473685	0.0604402	0.458467	0.218719	0.727405
624	40	PIM1	2042.9	2257.13	1828.68	1671.51		1.22219	0.28776	0.52324	0.418195	0.655671	0.712653	0.813412	1.2343	0.522527	0.859908	0.520936	0.85892	0.892933	0.988465
646	40	CD70	1536.93	1483.29	1590.58	1993.39		0.771017	0.287948	0.52324	0.146341	0.374963	0.860183	0.90196	0.93255	0.182338	0.764787	0.182299	0.756582	0.254776	0.758311
656	40	EF-1-beta	637.182	663.316	611.048	600.793		1.06057	0.287595	0.52324	0.332906	0.58693	0.333985	0.510285	1.08554	0.28761	0.779113	0.284813	0.773136	0.7437	0.977498
1027	1	D-dimer	9371.09	16743.7	1998.53	2025.28		4.62705	0.28804	0.52324	0.434492	0.664606	0.0156978	0.0617135	8.378	0.290701	0.779113	0.285577	0.773136	8.57782e-05	0.0056485
338	40	Cystatin-S	447.648	485.632	409.664	389.596		1.149	0.28919	0.524445	0.42415	0.65763	0.381371	0.55194	1.18544	0.476563	0.827552	0.474016	0.826395	0.57678	0.91086
1207	0.005	a1-Antichymotrypsin	194276	198923	189629	186523		1.04157	0.2895	0.524445	0.293539	0.552273	0.56873	0.722293	1.04901	0.294478	0.779113	0.29435	0.773136	0.579713	0.91086
689	40	NEUREGULIN-1	359.056	348.564	369.548	658.511		0.545254	0.290178	0.524951	0.145742	0.374156	0.432672	0.600452	0.943217	0.56142	0.864943	0.559983	0.862823	0.787752	0.98327
529	40	FCAR	519.2	551.596	486.804	589.467		0.880796	0.290903	0.525541	0.254879	0.513266	0.0185784	0.069118	1.1331	0.33466	0.779113	0.330769	0.773136	0.537925	0.902827
44	40	IL-1F8	1262.04	1500.33	1023.74	1028.65		1.22689	0.292689	0.526146	0.421791	0.656924	0.818467	0.882818	1.46553	0.261631	0.779113	0.256815	0.773136	0.603384	0.920919
157	40	Midkine	5101.47	6342.48	3860.45	4403.33		1.15855	0.295051	0.526146	0.420968	0.656924	0.604634	0.745602	1.64294	0.0491816	0.415206	0.0441271	0.390036	0.00585532	0.0829841
165	40	TNFSF15	3754.4	5929.78	1579.01	1572.58		2.38741	0.295097	0.526146	0.440511	0.669051	0.205867	0.371916	3.75538	0.301171	0.779113	0.295942	0.773136	0.0878217	0.458973
166	40	ALK-1	2595.01	2379.66	2810.36	2298.82		1.12884	0.293936	0.526146	0.43142	0.662214	0.142147	0.302531	0.846748	0.436595	0.808713	0.434549	0.807162	0.262981	0.766462
181	40	PD-L2	4570.38	4654.96	4485.8	4349.04		1.05089	0.294861	0.526146	0.375008	0.626975	0.582475	0.732006	1.03771	0.622402	0.883196	0.621909	0.882292	0.772986	0.983033
413	40	LCMT1	2114.85	2220.8	2008.89	2205.3		0.958986	0.294131	0.526146	0.295767	0.554878	0.117837	0.265738	1.10549	0.0393824	0.370585	0.0371997	0.357425	0.103505	0.495695
422	40	Protein disulfide-isomerase	300.282	303.044	297.52	286.333		1.04871	0.292196	0.526146	0.341884	0.598751	0.255567	0.430427	1.01857	0.77522	0.938424	0.775012	0.938349	0.593624	0.918688
439	40	BCL2-like 1 protein	1271	1250.89	1291.1	1321.54		0.961753	0.295298	0.526146	0.290458	0.551899	0.139262	0.300136	0.968858	0.477558	0.827552	0.476597	0.826395	0.961311	0.998126
477	40	RSPO2	668.964	681.692	656.236	647.996		1.03236	0.295632	0.526146	0.35282	0.612206	0.384281	0.553722	1.03879	0.39565	0.785909	0.395589	0.784625	0.415107	0.86009
556	40	CRTAM	1378.86	1858.15	899.568	926.044		1.48898	0.294964	0.526146	0.439943	0.669051	0.987224	0.992449	2.0656	0.271552	0.779113	0.26603	0.773136	0.525266	0.901923
603	40	PPIE	567.492	626.604	508.38	484.43		1.17146	0.294255	0.526146	0.406659	0.651637	0.28573	0.466303	1.23255	0.410722	0.802832	0.407493	0.797426	0.563685	0.908963
473	40	KIRR3	495.532	494.12	496.944	472.407		1.04895	0.296243	0.52652	0.391958	0.638083	0.328671	0.505097	0.994317	0.94067	0.986079	0.940635	0.98599	0.415107	0.86009
514	40	MMP-13	1161.33	1215.1	1107.55	1081.8		1.07351	0.297379	0.526969	0.352049	0.611673	0.396057	0.568049	1.09711	0.340926	0.779113	0.340883	0.773136	0.118296	0.533546
1194	0.005	IGFBP-6	672.981	643.138	702.823	701.029		0.959991	0.296931	0.526969	0.329608	0.584646	0.428454	0.598382	0.915079	0.10023	0.590813	0.0999124	0.584821	0.0553282	0.348647
1271	0.005	CTAP-III	74823.6	71111	78536.3	71101.8		1.05235	0.297696	0.526969	0.318664	0.575693	0.239935	0.412525	0.905453	0.107575	0.608225	0.10705	0.600493	0.101756	0.490887
562	40	IL-7 Ra	511.264	495.092	527.436	644.915		0.792762	0.299355	0.529195	0.158433	0.390743	0.653892	0.777235	0.938677	0.278269	0.779113	0.277123	0.773136	0.603384	0.920919
215	40	CATC	1998.79	1246.34	2751.23	1155.92		1.72918	0.300818	0.529648	0.445851	0.673378	0.876986	0.911595	0.453014	0.360166	0.779113	0.355595	0.773136	0.778443	0.983033
495	40	G-CSF	1373.81	1545.82	1201.81	1586.53		0.865926	0.300047	0.529648	0.297016	0.55565	0.124234	0.275914	1.28624	0.156999	0.726323	0.151892	0.709369	0.0319592	0.256648
1279	0.005	C3a	1284.64	924.854	1644.43	2768.74		0.463982	0.300481	0.529648	0.213847	0.467836	0.252255	0.427018	0.562414	0.484435	0.834003	0.481375	0.831982	0.0742032	0.410612
272	40	TPSG1	399.282	432.596	365.968	366.185		1.09038	0.304446	0.535321	0.37992	0.628586	0.364193	0.535319	1.18206	0.197504	0.772219	0.192468	0.763201	0.712379	0.966486
893	1	IL-18 Ra	883.063	940.054	826.073	919.864		0.959993	0.30529	0.535375	0.327319	0.584118	0.194903	0.358511	1.13798	0.0126565	0.183172	0.0125151	0.179157	0.000558517	0.0226556
1139	1	S100A12	2245.44	2372.4	2118.49	2506.7		0.895777	0.304919	0.535375	0.252644	0.510795	0.781476	0.864151	1.11985	0.274407	0.779113	0.274378	0.773136	0.122675	0.547673
770	1	Rab GDP dissociation inhibitor beta	8640.1	8287.39	8992.81	7903.75		1.09317	0.306868	0.537426	0.275145	0.543277	0.0818539	0.208514	0.921557	0.339625	0.779113	0.33949	0.773136	0.168431	0.624587
711	1	CD59	999.89	996.719	1003.06	1045.87		0.956039	0.30799	0.537961	0.223196	0.480656	0.589431	0.735598	0.993677	0.846949	0.957452	0.846909	0.957407	0.54293	0.902827
739	1	Ephrin-A2	1010.53	1016.18	1004.88	941.943		1.07282	0.307988	0.537961	0.26029	0.521768	0.0320718	0.106394	1.01125	0.858671	0.959009	0.85866	0.958984	0.792471	0.98327
1182	0.005	TIMP-1	343.675	356.35	331	328.821		1.04517	0.308439	0.538031	0.321778	0.577291	0.170108	0.334933	1.07659	0.16815	0.748155	0.165744	0.738967	0.278766	0.766462
625	40	Semaphorin 3E	2702.1	2568.65	2835.56	2481.02		1.08911	0.308904	0.53813	0.312362	0.567422	0.293025	0.474096	0.905871	0.310001	0.779113	0.309951	0.773136	0.188757	0.675525
108	40	Sonic Hedgehog	2331.42	565.972	4096.87	556.9		4.18642	0.310276	0.539806	0.454886	0.679434	0.597203	0.741301	0.138147	0.317611	0.779113	0.312553	0.773136	0.225242	0.739355
820	1	IL-17 sR	477.769	467.035	488.504	441.164		1.08297	0.311005	0.540362	0.32976	0.584646	0.291835	0.473917	0.956051	0.646109	0.894296	0.645913	0.893558	1	1
298	40	Thrombopoietin Receptor	489.14	492.42	485.86	467.237		1.04688	0.311869	0.540461	0.419546	0.656924	0.494469	0.65713	1.0135	0.865541	0.960457	0.865217	0.960382	0.500405	0.900319
936	1	TEC	652.488	662.923	642.054	691.357		0.943779	0.311883	0.540461	0.283004	0.547902	0.218459	0.389324	1.0325	0.602956	0.877584	0.602821	0.87735	0.723425	0.974183
661	40	WISP-3	1821.71	1779.88	1863.53	1748.64		1.04179	0.312976	0.54093	0.261362	0.522785	0.0640027	0.175979	0.955113	0.207798	0.779113	0.20684	0.773136	0.476172	0.894605
1146	1	HSP70 protein 8	2885.93	3010.32	2761.53	3076.03		0.938197	0.312722	0.54093	0.301089	0.557865	0.340472	0.515997	1.09009	0.241989	0.779113	0.241522	0.773136	0.330436	0.816167
679	40	PSA	2253.71	1995.19	2512.24	2735.99		0.823729	0.314506	0.542166	0.229823	0.485273	0.801917	0.875725	0.794187	0.136839	0.687568	0.135305	0.677555	0.223714	0.738423
943	1	a2-Macroglobulin	21399.5	20875.1	21923.8	23952.4		0.893416	0.314514	0.542166	0.292084	0.552273	0.458449	0.62245	0.952169	0.701623	0.912667	0.701623	0.912164	0.83472	0.988465
33	40	ApoM	5164.41	4568.54	5760.28	4794.19		1.07722	0.317553	0.544399	0.341556	0.598751	0.313067	0.492604	0.79311	0.0122728	0.183172	0.0120586	0.17844	0.0151942	0.166858
511	40	HCG	8138.53	2524.49	13752.6	2121.23		3.8367	0.317876	0.544399	0.461298	0.682876	0.63095	0.768355	0.183565	0.355054	0.779113	0.350574	0.773136	0.509438	0.901606
673	40	ghrelin	2031.54	2026.7	2036.37	1954.13		1.03961	0.317147	0.544399	0.409685	0.651637	0.752823	0.845963	0.995254	0.941486	0.986079	0.941372	0.98599	0.152248	0.605772
1225	0.005	IgM	3907.67	3937.5	3877.84	3228.06		1.21053	0.317761	0.544399	0.416511	0.654912	0.867813	0.90715	1.01538	0.959684	0.992854	0.959581	0.992748	0.0979278	0.481235
1301	0.005	LRP1B	41208.4	40655.3	41761.5	39423.3		1.04528	0.316314	0.544399	0.321034	0.577291	0.489586	0.654603	0.973511	0.610841	0.88185	0.610687	0.881299	0.495734	0.900319
256	40	CDK5/p35	2215.98	2394.4	2037.55	2570.09		0.862216	0.319014	0.545638	0.26525	0.526899	0.00638131	0.03045	1.17514	0.272172	0.779113	0.267376	0.773136	0.246748	0.747583
67	40	B7	1653.89	1634.26	1673.51	1551.17		1.06622	0.321035	0.548383	0.454889	0.679434	0.0687384	0.184001	0.97655	0.845562	0.957452	0.845537	0.957407	0.84615	0.988465
62	40	OPG	11148.9	11125.1	11172.8	11701.9		0.952745	0.321692	0.548794	0.308447	0.562606	0.333991	0.510285	0.995735	0.939705	0.986079	0.9397	0.98599	0.787752	0.98327
191	40	Flt3 ligand	1271.06	1276.46	1265.67	1314.91		0.966651	0.323142	0.549632	0.37897	0.627804	0.151055	0.311329	1.00853	0.870756	0.960457	0.87075	0.96045	0.658147	0.946267
1235	0.005	C1r	184.794	275.158	94.4308	103.243		1.7899	0.323436	0.549632	0.465765	0.684306	0.363945	0.535319	2.91386	0.275432	0.779113	0.270185	0.773136	0.0632243	0.378484
1283	0.005	SHBG	2897.75	2345.7	3449.79	3999.69		0.724493	0.323381	0.549632	0.211035	0.465628	0.844063	0.895033	0.679954	0.06746	0.496339	0.0661836	0.486444	0.12723	0.55484
448	40	MFGM	1570.68	1606.05	1535.31	1744.32		0.900454	0.324382	0.55053	0.329835	0.584646	0.260066	0.43576	1.04608	0.743434	0.931591	0.743388	0.931533	0.500405	0.900319
207	40	sCD4	924.228	1141.57	706.884	731.281		1.26385	0.324865	0.55064	0.468047	0.684306	0.692854	0.803247	1.61494	0.271655	0.779113	0.266169	0.773136	0.385853	0.838839
261	40	Granzyme H	743.068	537.604	948.532	545.096		1.36319	0.325435	0.550896	0.468155	0.684306	0.704708	0.809863	0.566775	0.311104	0.779113	0.306015	0.773136	0.354829	0.831511
137	40	Kallikrein 4	550.89	559.804	541.976	592.274		0.930127	0.327122	0.553042	0.225382	0.480656	0.484408	0.648998	1.03289	0.497902	0.843068	0.497129	0.842624	0.98466	1
451	40	Sialoadhesin	209.884	221.096	198.672	196.189		1.06981	0.327979	0.553781	0.250321	0.509759	0.00773364	0.0358634	1.11287	0.0359241	0.353075	0.0344665	0.338749	0.0204115	0.203651
97	40	CNTFR alpha	3018.28	3077.37	2959.18	3188.91		0.946493	0.328828	0.554502	0.382653	0.629942	0.0856653	0.216133	1.03994	0.648779	0.895538	0.64827	0.894923	0.862608	0.988465
444	40	FCRL3	891.782	912.048	871.516	935.015		0.953762	0.329456	0.554851	0.323717	0.578474	0.183827	0.348345	1.04651	0.432433	0.808713	0.432427	0.807162	0.42966	0.866557
14	40	GPDA	1970.17	1820.96	2119.38	2177.77		0.904674	0.331129	0.555664	0.375758	0.626975	0.0453276	0.136605	0.859196	0.328695	0.779113	0.327803	0.773136	0.500405	0.900319
49	40	CTACK	1902.87	1138.78	2666.95	1128.09		1.68681	0.331282	0.555664	0.473737	0.687128	0.384284	0.553722	0.426998	0.342022	0.779113	0.337227	0.773136	0.969326	0.998126
530	40	GPC5	1340.29	1186.34	1494.24	5512.43		0.243139	0.330765	0.555664	0.179116	0.418998	0.426437	0.596831	0.793942	0.00389166	0.106833	0.0038914	0.1025	0.00161298	0.0408519
1143	1	Dynactin subunit 2	2440.08	2436.83	2443.34	2381.99		1.02439	0.331627	0.555664	0.350357	0.609537	0.330348	0.506482	0.997333	0.933049	0.984054	0.932996	0.984054	0.919821	0.988727
503	40	MCP-3	2294.68	2723.76	1865.61	1917.09		1.19697	0.333381	0.55754	0.459014	0.680767	0.474458	0.638918	1.45999	0.248837	0.779113	0.244011	0.773136	0.892933	0.988465
727	1	SMOC1	3317.36	3300.98	3333.74	3202.2		1.03596	0.333593	0.55754	0.334828	0.589531	0.30353	0.483958	0.990173	0.819149	0.95525	0.81914	0.95519	0.992763	1
333	40	ADAM 9	2640.95	2597.34	2684.56	6767.44		0.390244	0.334238	0.557911	0.182343	0.422275	0.323419	0.499932	0.967513	0.55871	0.864943	0.557934	0.862823	0.169782	0.624587
612	40	GHC2	881.546	633.68	1129.41	632.77		1.39315	0.3361	0.560309	0.47869	0.69051	0.677162	0.789226	0.561071	0.342765	0.779113	0.337981	0.773136	0.785894	0.98327
70	40	Dtk	1286.64	1287.3	1285.98	1242.95		1.03515	0.33731	0.560316	0.436314	0.666619	0.539331	0.69433	1.00102	0.986793	0.996873	0.986752	0.996845	0.364994	0.834543
577	40	OX2G	4186.75	4055.22	4318.28	4314.09		0.970483	0.337282	0.560316	0.409539	0.651637	0.090642	0.225237	0.939081	0.2087	0.779113	0.207891	0.773136	0.216382	0.725129
1028	1	Glutathione S-transferase Pi	1141.46	1181.18	1101.74	1096.16		1.04132	0.337381	0.560316	0.38387	0.631157	0.2481	0.422701	1.07211	0.24362	0.779113	0.240268	0.773136	0.567325	0.908963
60	40	GFRa-3	1659.52	1605.68	1713.36	1802.51		0.92067	0.339195	0.561912	0.38961	0.637411	0.0217216	0.0788083	0.937155	0.624806	0.883196	0.623249	0.882292	0.541064	0.902827
163	40	GX	1064.21	1048.61	1079.81	1037.64		1.02561	0.338806	0.561912	0.398829	0.645184	0.361384	0.533569	0.97111	0.458616	0.821764	0.458518	0.82159	0.500405	0.900319
66	40	4-1BB ligand	381.284	374.108	388.46	407.174		0.936415	0.340356	0.563126	0.250668	0.509759	0.328677	0.505097	0.963054	0.4513	0.818706	0.451255	0.816696	0.364994	0.834543
78	40	HPV E7 Type 16	1100.46	1019.68	1181.24	950.47		1.15781	0.341085	0.563625	0.433705	0.664606	0.769088	0.856203	0.863232	0.54836	0.864943	0.546662	0.862823	0.550732	0.90551
350	40	MATK	964.16	925.148	1003.17	917.733		1.05059	0.343267	0.56581	0.461473	0.682876	0.843443	0.895033	0.922223	0.392752	0.78372	0.389687	0.778782	0.802593	0.98327
629	40	Troponin I	5097.45	9465.29	729.616	921.463		5.53191	0.343134	0.56581	0.485125	0.692563	0.190965	0.353739	12.973	0.326425	0.779113	0.321455	0.773136	0.232739	0.742352
688	40	MUC1	2107.83	2213.27	2002.4	2910.05		0.724328	0.346123	0.569804	0.207297	0.463515	0.66549	0.782545	1.10531	0.439944	0.812631	0.437278	0.807707	0.892933	0.988465
1070	1	IL-1 sR9	891.806	907.469	876.142	858.818		1.03841	0.347396	0.571186	0.457826	0.680483	0.296477	0.47792	1.03576	0.623019	0.883196	0.621368	0.882292	0.978291	1
396	40	Lymphotactin	766.392	762.836	769.948	728.041		1.05268	0.350541	0.57564	0.454645	0.679434	0.793673	0.871057	0.990763	0.922383	0.980167	0.922334	0.980161	0.364994	0.834543
28	40	LDLR	305.862	311.864	299.86	294.996		1.03683	0.351621	0.575976	0.366849	0.621084	0.183824	0.348345	1.04003	0.4205	0.804887	0.419544	0.803195	0.908156	0.988465
45	40	UCRP	1885.84	2212.3	1559.39	2225.82		0.847259	0.351258	0.575976	0.318062	0.575693	0.355796	0.528019	1.4187	0.0805929	0.536065	0.0752776	0.51906	0.464296	0.884918
425	40	Sphingosine kinase 1	1162.11	1286.7	1037.52	925.526		1.25562	0.354381	0.579777	0.467749	0.684306	0.539331	0.69433	1.24017	0.596479	0.876762	0.594279	0.875845	0.0593894	0.36399
153	40	Cardiotrophin-1	1243.75	1304.22	1183.28	1180.21		1.05384	0.356889	0.581081	0.475123	0.687714	0.313067	0.492604	1.10221	0.349183	0.779113	0.345005	0.773136	0.644272	0.942784
187	40	GFAP	1001.2	876.256	1126.14	899.852		1.11263	0.358167	0.581081	0.43103	0.662214	0.914985	0.939183	0.778106	0.153883	0.718665	0.151054	0.707963	0.135161	0.571639
392	40	IL-17E	738.794	827.476	650.112	663.856		1.11288	0.355872	0.581081	0.456744	0.679698	0.518376	0.679982	1.27282	0.215718	0.779113	0.210203	0.773136	0.802593	0.98327
400	40	Plasmin	1918.49	2065.36	1771.62	2753.86		0.696655	0.357898	0.581081	0.223469	0.480656	0.00823902	0.0376763	1.1658	0.387006	0.781728	0.383072	0.777773	0.862608	0.988465
600	40	IMDH1	6537.63	5961.24	7114.02	7961.27		0.82118	0.358709	0.581081	0.356291	0.614987	0.33936	0.515997	0.837957	0.531458	0.859908	0.530038	0.85892	0.644272	0.942784
1082	1	SREC-I	6463.19	6895.93	6030.45	6156.4		1.04983	0.356294	0.581081	0.366043	0.621084	0.38844	0.559099	1.14352	0.0330467	0.329716	0.0329545	0.328796	0.0507239	0.339104
1266	0.005	MSP	3958.5	3783.07	4133.94	3442.81		1.14979	0.35827	0.581081	0.305631	0.562173	0.107639	0.253144	0.915125	0.494745	0.840889	0.4947	0.840672	0.555063	0.905847
1276	0.005	Angiogenin	2032.59	1957.11	2108.06	2445.93		0.831008	0.357627	0.581081	0.225743	0.480656	0.836177	0.891696	0.928394	0.399455	0.789913	0.398432	0.78789	0.617605	0.926407
105	40	NKp44	638.89	668.636	609.144	613.23		1.04184	0.359329	0.581111	0.371716	0.624426	0.171799	0.336196	1.09766	0.0885872	0.554122	0.087879	0.545927	0.0681654	0.38967
601	40	HMGR	637.278	612.828	661.728	845.1		0.754086	0.359609	0.581111	0.246868	0.50407	0.919221	0.942113	0.926103	0.696187	0.91141	0.696149	0.911305	0.103505	0.495695
179	40	JAM-C	2177.73	2231.06	2124.41	2059.17		1.05758	0.362077	0.584381	0.399259	0.645184	0.170137	0.334933	1.0502	0.55792	0.864943	0.55674	0.862823	0.772986	0.983033
213	40	ATS1	517.816	523.216	512.416	579		0.894328	0.364175	0.587049	0.241083	0.496881	0.650045	0.775464	1.02108	0.735509	0.930239	0.735374	0.929955	0.98466	1
40	40	NRG4	1442.38	1299.02	1585.73	1264.31		1.14084	0.367031	0.589488	0.491726	0.696347	0.642382	0.774032	0.819193	0.449327	0.818706	0.44623	0.81466	0.488209	0.89926
457	40	IL-3 Ra	948.388	974.744	922.032	826.496		1.14748	0.366726	0.589488	0.455206	0.679434	0.461369	0.624484	1.05717	0.817242	0.95525	0.817123	0.95519	0.385853	0.838839
609	40	MMP-16	1185.86	1150.17	1221.55	1791.41		0.66197	0.366921	0.589488	0.218594	0.474281	0.494469	0.65713	0.941563	0.598375	0.877584	0.597098	0.876676	0.700457	0.962318
106	40	NovH	1741.85	1982.38	1501.32	1496.85		1.16368	0.369074	0.591327	0.503962	0.70309	0.384284	0.553722	1.32042	0.375611	0.780211	0.37134	0.775775	0.262981	0.766462
1047	1	GP1BA	1206.06	1072.15	1339.98	1099.7		1.09672	0.369045	0.591327	0.496466	0.700683	0.859882	0.90196	0.800121	0.242299	0.779113	0.237245	0.773136	0.247491	0.747583
1315	0	HCE004152	38.8596	38.1192	39.6	40.6643		0.95562	0.370338	0.592631	0.302698	0.559736	0.78144	0.864151	0.962607	0.376184	0.780211	0.37616	0.777713	0.660428	0.94851
337	40	CK-BB	1415.44	1323.31	1507.58	1487.22		0.951735	0.373213	0.595063	0.348234	0.607256	0.518376	0.679982	0.877772	0.0313168	0.322691	0.0278978	0.301159	0.0842108	0.443623
447	40	LRRT3	384.238	354.228	414.248	352.615		1.08968	0.372689	0.595063	0.49518	0.699734	0.454898	0.620187	0.855111	0.375679	0.780211	0.371689	0.775775	0.847517	0.988465
541	40	PARK7	991.928	1037.45	946.408	1139.56		0.870449	0.372966	0.595063	0.283459	0.547902	0.539331	0.69433	1.0962	0.435107	0.808713	0.434743	0.807162	1	1
710	1	Alpha enolase	7380.95	7744.67	7017.23	8393.46		0.879369	0.37426	0.59601	0.329344	0.584646	0.361303	0.533569	1.10366	0.505655	0.845096	0.504487	0.844833	0.906128	0.988465
1053	1	MAPK14	697.369	689.477	705.262	657.007		1.06143	0.375287	0.596203	0.367848	0.621084	0.168545	0.332795	0.977619	0.7645	0.938424	0.764481	0.938349	0.643442	0.942784
1195	0.005	PF-4	183616	174878	192355	190919		0.961748	0.375016	0.596203	0.378798	0.627804	0.2481	0.422701	0.909143	0.0765271	0.527676	0.076426	0.51992	0.0217954	0.209523
177	40	IL-18 Rb	603.238	597.356	609.12	951.793		0.633791	0.377264	0.598622	0.224122	0.480656	0.200182	0.364647	0.980687	0.758294	0.938424	0.758136	0.938349	0.385853	0.838839
81	40	IL-12 Rb1	1269.66	1277.39	1261.93	1300.79		0.976065	0.378394	0.598972	0.46648	0.684306	0.145071	0.305204	1.01225	0.795798	0.94397	0.795773	0.943892	0.297577	0.777596
1122	1	CYTN	1422.85	1478.88	1366.83	1263.39		1.12622	0.378018	0.598972	0.468007	0.684306	0.773742	0.859206	1.08198	0.715767	0.921472	0.715116	0.920874	0.69638	0.962318
853	1	RET	1406.95	1744.81	1069.1	1230.72		1.14319	0.379751	0.600398	0.450711	0.677887	0.561906	0.715699	1.63204	0.032935	0.329716	0.0297638	0.303868	0.00198166	0.0455265
466	40	DnaJ homolog	884.432	858.504	910.36	857.274		1.03168	0.382238	0.603606	0.494252	0.699173	0.851805	0.898349	0.943038	0.365448	0.779113	0.362567	0.773136	0.72919	0.977498
585	40	TGF-b R II	2733.29	2727.46	2739.12	2464.53		1.10905	0.384432	0.605576	0.515595	0.713344	0.187371	0.351293	0.995745	0.984728	0.996873	0.984707	0.996845	0.228974	0.742352
804	1	Karyopherin-a2	153.177	160.95	145.404	147.411		1.03912	0.384865	0.605576	0.391108	0.638083	0.353397	0.528019	1.10692	0.0524208	0.426162	0.0523557	0.420442	0.0152034	0.166858
1281	0.005	Lysozyme	479.7	508.415	450.985	566.586		0.84665	0.384713	0.605576	0.251202	0.509759	0.836177	0.891696	1.12735	0.134305	0.680308	0.134147	0.674318	0.0942138	0.477229
138	40	kallikrein 8	5560.62	5431.38	5689.87	5301.4		1.0489	0.38794	0.60718	0.425557	0.65809	0.438959	0.605948	0.95457	0.539615	0.864566	0.538705	0.862823	0.195411	0.693684
279	40	CD30 Ligand	2121.2	2156.83	2085.56	2604.84		0.81433	0.388189	0.60718	0.24366	0.501263	0.806045	0.878776	1.03417	0.630729	0.886521	0.629813	0.885233	0.758301	0.980061
435	40	FGF-8A	475.952	463.384	488.52	595.793		0.798855	0.387945	0.60718	0.252599	0.510795	0.851805	0.898349	0.948547	0.622012	0.883196	0.621604	0.882292	0.512758	0.901606
684	40	IL-17	759.04	742.792	775.288	1304.47		0.581876	0.388174	0.60718	0.234143	0.490249	0.0286371	0.0984726	0.958085	0.445825	0.816148	0.445371	0.814658	0.793364	0.98327
842	1	ARSB	4371.81	5419.2	3324.42	3418.34		1.27893	0.387798	0.60718	0.524183	0.720615	0.464586	0.626959	1.63012	0.3454	0.779113	0.340946	0.773136	0.69638	0.962318
560	40	IL-22BP	2542.27	2764.11	2320.42	2371.51		1.072	0.391595	0.60961	0.365346	0.621084	0.229766	0.399739	1.19121	0.0323553	0.329716	0.0311865	0.313531	0.0593894	0.36399
605	40	AMPK a2b2g1	3132.14	3213	3051.28	3367.05		0.930233	0.391161	0.60961	0.378043	0.627804	0.318215	0.497647	1.053	0.601017	0.877584	0.600473	0.87735	0.969326	0.998126
1007	1	NCAM-120	5272.23	4570.27	5974.18	4971.49		1.06049	0.391218	0.60961	0.40114	0.645513	0.212853	0.382438	0.765004	0.000706776	0.0404706	0.000703038	0.0385792	0.00187498	0.0440955
1309	0	HCE003183	2085.38	2088.8	2081.97	2078.72		1.00321	0.390428	0.60961	0.364558	0.621084	0.294136	0.475309	1.00328	0.405301	0.798127	0.405105	0.796304	0.442082	0.879135
277	40	CAMK2D	3815.56	3998.29	3632.84	4303.37		0.886646	0.395111	0.612226	0.376566	0.626975	0.0196726	0.0725739	1.1006	0.562396	0.864943	0.561639	0.862823	0.603384	0.920919
518	40	annexin II	2691.12	2631.72	2750.52	2855.91		0.9423	0.394262	0.612226	0.428886	0.661408	0.136437	0.297282	0.956807	0.658365	0.895538	0.65768	0.894923	0.0842108	0.443623
784	1	GDF-11/8	537.819	501.692	573.946	575.654		0.934276	0.395134	0.612226	0.367594	0.621084	0.252255	0.427018	0.87411	0.118002	0.634321	0.117482	0.625426	0.00489307	0.0758138
1013	1	PLXC1	764.731	724.823	804.638	741.393		1.03148	0.394716	0.612226	0.443685	0.67242	0.528398	0.688159	0.900806	0.0425602	0.385694	0.0425585	0.38129	0.0529851	0.342065
304	40	BLC	2149.02	2350.01	1948.03	2812.49		0.764099	0.39834	0.616026	0.284198	0.547902	0.978709	0.989224	1.20635	0.342522	0.779113	0.341868	0.773136	0.0114181	0.135474
1124	1	GRB2 adapter protein	805.919	890.75	721.088	938.082		0.859114	0.398522	0.616026	0.431243	0.662214	0.0627336	0.173572	1.23529	0.430766	0.808713	0.429176	0.807162	0.764627	0.982452
532	40	hnRNP K	557.922	654.368	461.476	488.893		1.1412	0.400218	0.617668	0.515644	0.713344	0.914984	0.939183	1.41799	0.211956	0.779113	0.206016	0.773136	0.832481	0.988465
566	40	KI3L2	873.136	866.228	880.044	836.778		1.04345	0.400523	0.617668	0.470713	0.685763	0.752823	0.845963	0.984301	0.84097	0.957452	0.840956	0.957407	0.550732	0.90551
488	40	FAM107B	2617.82	2896.7	2338.93	2522.64		1.03773	0.401631	0.618652	0.487449	0.693272	0.851805	0.898349	1.23847	0.00307697	0.101309	0.00222536	0.0751489	0.000240471	0.012668
950	1	MAPKAPK3	1449.84	1567.11	1332.58	1337.03		1.08438	0.402961	0.619976	0.513341	0.712469	0.797005	0.87326	1.176	0.346202	0.779113	0.342287	0.773136	0.621198	0.929679
1261	0.005	Plasminogen	2682.6	2626.24	2738.97	2958.13		0.906857	0.40449	0.621602	0.33898	0.596044	0.899661	0.928375	0.958843	0.686056	0.910547	0.685208	0.909833	0.949372	0.997161
345	40	FYN	4700.89	4892.89	4508.88	5370.68		0.875287	0.405723	0.622771	0.447471	0.675051	0.11535	0.261925	1.08517	0.739144	0.930239	0.738597	0.929955	0.616886	0.926407
320	40	IL22RA1	1945.13	1957.46	1932.8	2018.09		0.963848	0.406861	0.623791	0.439298	0.669051	0.18033	0.346203	1.01276	0.838789	0.957452	0.838656	0.957407	0.787752	0.98327
285	40	GSK-3 alpha/beta	3564.46	3766.78	3362.14	3209.46		1.11061	0.408443	0.624556	0.483312	0.692563	0.414126	0.587623	1.12035	0.562814	0.864943	0.560912	0.862823	0.862608	0.988465
597	40	CK2-A1:B	3673.01	3710.01	3636	4055.47		0.905691	0.408783	0.624556	0.375392	0.626975	0.769088	0.856203	1.02036	0.875422	0.961668	0.875295	0.961456	0.7437	0.977498
836	1	Trypsin	6849.56	7181.58	6517.55	5915.15		1.15797	0.408187	0.624556	0.499738	0.700911	0.416784	0.587623	1.10188	0.733776	0.930239	0.732727	0.929955	0.218719	0.727405
1002	1	SPARCL1	9029.78	8655.36	9404.2	8591.03		1.05107	0.409707	0.625243	0.401424	0.645513	0.153485	0.31486	0.920372	0.219767	0.779113	0.21871	0.773136	0.255074	0.758311
275	40	BMX	768.794	901.024	636.564	642.778		1.19605	0.411122	0.626143	0.531389	0.725214	0.642382	0.774032	1.41545	0.369937	0.779113	0.365822	0.773136	0.908156	0.988465
474	40	KYNU	1252.74	1226.13	1279.35	1158.53		1.08132	0.411952	0.626143	0.482331	0.692563	0.793674	0.871057	0.958401	0.771921	0.938424	0.771642	0.938349	0.772986	0.983033
583	40	SREC-II	799.372	730.508	868.236	763.3		1.04726	0.412608	0.626143	0.485899	0.692563	0.192785	0.356098	0.84137	0.0515703	0.423354	0.0481019	0.398429	0.0649528	0.385328
630	40	ANP	1424.73	1395.12	1454.33	1467.51		0.970845	0.412218	0.626143	0.408496	0.651637	0.417181	0.587623	0.959286	0.333479	0.779113	0.33338	0.773136	0.306672	0.787304
1229	0.005	amyloid precursor protein	996.59	980.404	1012.78	1049.77		0.949344	0.412675	0.626143	0.400186	0.645501	0.743039	0.840455	0.968035	0.658672	0.895538	0.658658	0.894923	0.891768	0.988465
46	40	Ephrin-A3	1634.29	1679.92	1588.66	1562.29		1.04609	0.413787	0.626388	0.513929	0.712469	0.893845	0.92329	1.05744	0.562648	0.864943	0.560788	0.862823	0.396546	0.842562
201	40	ULBP-1	1371.63	1401.57	1341.69	1300.66		1.05457	0.413433	0.626388	0.520152	0.716569	0.688919	0.799388	1.04463	0.705837	0.913304	0.705369	0.913067	0.512758	0.901606
311	40	Lymphotoxin a2/b1	2676.27	2626.38	2726.17	2601.23		1.02885	0.415982	0.628988	0.467472	0.684306	0.589819	0.735598	0.963396	0.465925	0.824688	0.46589	0.823594	0.441038	0.87874
139	40	Ku70	479.338	511.14	447.536	587.193		0.816322	0.418801	0.632524	0.28456	0.547902	0.712653	0.813412	1.14212	0.196368	0.772219	0.195626	0.763201	0.169782	0.624587
376	40	Lamin-B1	961.748	982.168	941.328	1055.46		0.91121	0.420426	0.63425	0.286553	0.548312	0.634745	0.768355	1.04339	0.346771	0.779113	0.346363	0.773136	0.70516	0.966486
860	1	CYTF	1421.9	708.127	2135.67	870.354		1.6337	0.422178	0.636166	0.536211	0.727014	0.181371	0.346685	0.331572	0.270881	0.779113	0.265659	0.773136	0.0278799	0.238427
660	40	S100A7	688.796	964.188	413.404	469.852		1.46599	0.422789	0.636358	0.526986	0.721894	0.417181	0.587623	2.33231	0.2691	0.779113	0.263842	0.773136	0.938697	0.994581
107	40	Siglec-6	395.652	434.04	357.264	482.115		0.820659	0.424572	0.638312	0.305134	0.562044	0.0947846	0.230074	1.2149	0.151791	0.717169	0.147512	0.706955	0.236571	0.743316
1165	1	FAM3B	687.204	670.858	703.55	655.511		1.04835	0.426598	0.640627	0.423334	0.657465	0.416784	0.587623	0.953532	0.486078	0.834635	0.485876	0.834289	0.21191	0.717444
63	40	b-Endorphin	867.21	877.056	857.364	967.678		0.896176	0.428243	0.642364	0.308857	0.562606	0.760942	0.850731	1.02297	0.75396	0.935374	0.753161	0.934797	0.279922	0.766462
82	40	IL-2 sRg	1713.02	1824.2	1601.85	1600.97		1.06999	0.430868	0.642433	0.499038	0.700683	0.426437	0.596831	1.13881	0.327027	0.779113	0.323684	0.773136	0.923413	0.988727
271	40	TCPTP	623.634	591.028	656.24	665.493		0.937101	0.433167	0.642433	0.40261	0.646631	0.288143	0.468514	0.900628	0.237418	0.779113	0.232962	0.773136	0.223714	0.738423
321	40	BMPER	832.65	895.064	770.236	790.57		1.05323	0.429219	0.642433	0.530805	0.725176	0.974451	0.985678	1.16206	0.194849	0.772219	0.189599	0.763201	0.285889	0.766462
471	40	HDGR2	1218.73	1410.67	1026.78	1075.78		1.13288	0.429274	0.642433	0.559206	0.744666	0.133649	0.292385	1.37387	0.29116	0.779113	0.285905	0.773136	0.603384	0.920919
665	40	PTH	2131.63	2096.82	2166.44	3422.36		0.622852	0.432188	0.642433	0.280595	0.547902	0.0754988	0.197678	0.967864	0.727537	0.929356	0.727526	0.929342	1	1
861	1	Cystatin M	3249.16	2810.4	3687.92	3032.59		1.07141	0.432589	0.642433	0.472676	0.687102	0.907651	0.933159	0.762055	0.021775	0.253465	0.0217601	0.249916	0.0040704	0.0721817
977	1	DRG-1	847.608	952.888	742.327	983.45		0.861872	0.433161	0.642433	0.456246	0.679698	0.0950343	0.230074	1.28365	0.360274	0.779113	0.357503	0.773136	0.461804	0.884918
1036	1	annexin I	2343.79	2501.91	2185.67	2667.94		0.878502	0.430457	0.642433	0.467148	0.684306	0.278203	0.456885	1.14469	0.583741	0.868685	0.582928	0.867476	0.429188	0.866557
1173	1	QORL1	2950.71	2787.22	3114.2	2796.92		1.05499	0.432492	0.642433	0.458306	0.680483	0.65352	0.777235	0.895006	0.209835	0.779113	0.20982	0.773136	0.240065	0.743316
1297	0.005	bFGF-R	356.117	329.262	382.973	372.536		0.955928	0.433069	0.642433	0.408493	0.651637	0.396815	0.568049	0.859751	0.0130189	0.185939	0.0128297	0.179752	0.00489307	0.0758138
548	40	SSRP1	767.868	728.912	806.824	845.763		0.9079	0.436902	0.645791	0.359335	0.616347	0.149539	0.310635	0.903434	0.310847	0.779113	0.307094	0.773136	0.28866	0.766462
635	40	PKC-G	562.288	558.26	566.316	773.015		0.727396	0.436184	0.645791	0.285242	0.548312	0.012679	0.0520193	0.985775	0.823145	0.95525	0.823142	0.95519	0.908156	0.988465
1305	0.005	PEDF	36885.3	38238.8	35531.7	38356.9		0.961632	0.4366	0.645791	0.41681	0.654912	0.528403	0.688159	1.07619	0.184939	0.766645	0.184877	0.756582	0.0979278	0.481235
135	40	IL-27	1286.75	1288.44	1285.07	1615.89		0.796315	0.437427	0.645842	0.289267	0.551323	0.257808	0.433631	1.00262	0.966476	0.996315	0.966476	0.996297	0.354829	0.831511
637	40	RASA1	2271.51	2209.97	2333.05	2947.26		0.770719	0.43931	0.647896	0.294859	0.553965	0.818467	0.882818	0.947245	0.565025	0.864943	0.564995	0.862823	0.157935	0.614522
131	40	COMMD7	3094.05	3201.24	2986.86	2760.22		1.12094	0.444187	0.648552	0.553017	0.740166	0.74473	0.840455	1.07177	0.792448	0.942777	0.792187	0.942466	0.190289	0.679163
294	40	PGCB	1649.59	1515.4	1783.78	1431.51		1.15234	0.444183	0.648552	0.555076	0.741414	0.634754	0.768355	0.849546	0.616918	0.883196	0.616003	0.882292	0.396546	0.842562
374	40	DLC8	791.776	839.22	744.332	970.885		0.81552	0.441101	0.648552	0.307461	0.562606	0.843443	0.895033	1.12748	0.264122	0.779113	0.262529	0.773136	0.892933	0.988465
569	40	LAG-3	5389.84	5862.64	4917.05	4882		1.10402	0.443894	0.648552	0.39835	0.645184	0.0539952	0.153589	1.19231	0.129426	0.660675	0.127467	0.650675	0.216382	0.725129
602	40	NR1D1	714.336	674.1	754.572	949.726		0.75215	0.440616	0.648552	0.293196	0.552273	0.139267	0.300136	0.893354	0.185695	0.766645	0.180875	0.756582	0.385853	0.838839
631	40	COLEC12	2611.53	2522.94	2700.13	2442.66		1.06913	0.444008	0.648552	0.408178	0.651637	0.110501	0.255765	0.934376	0.420775	0.804887	0.420669	0.803195	0.279922	0.766462
944	1	ALT	3134.87	3084.96	3184.78	3244.11		0.966326	0.44297	0.648552	0.450895	0.677887	0.440313	0.605948	0.968659	0.571926	0.864943	0.571796	0.862823	0.295352	0.777596
1029	1	GOT1	4435.72	4341.13	4530.3	4531.36		0.978893	0.442185	0.648552	0.476741	0.688452	0.561908	0.715699	0.958245	0.272842	0.779113	0.272288	0.773136	0.247491	0.747583
1218	0.005	DC-SIGNR	14042.6	14296	13789.2	14458.7		0.97122	0.441919	0.648552	0.463479	0.683541	0.43436	0.60216	1.03675	0.476425	0.827552	0.476389	0.826395	0.303885	0.787304
290	40	LCK	751.86	776.924	726.796	710.041		1.0589	0.446169	0.649989	0.539605	0.729453	0.66549	0.782545	1.06897	0.604427	0.877584	0.603776	0.87735	0.714774	0.966486
876	1	BMP-1	1115.33	1052.86	1177.79	1028.7		1.0842	0.446199	0.649989	0.398138	0.645184	0.0854588	0.216025	0.893931	0.234954	0.779113	0.234952	0.773136	0.312576	0.797302
879	1	CSK	1549.38	1759.22	1339.53	1351.81		1.14615	0.446651	0.649989	0.526193	0.721894	0.697754	0.806797	1.31331	0.33317	0.779113	0.33007	0.773136	0.555063	0.905847
513	40	MIP-3b	870.124	868.616	871.632	784.189		1.10958	0.447964	0.651064	0.490299	0.695292	0.142147	0.302531	0.99654	0.985326	0.996873	0.98527	0.996845	0.00452953	0.0727487
843	1	ATS13	3590.27	3320.52	3860.02	3424.46		1.04842	0.448379	0.651064	0.455536	0.679434	0.440313	0.605948	0.860234	0.0418891	0.383111	0.041869	0.377681	0.136725	0.571639
264	40	KPCI	1631.1	1656.33	1605.87	1764.24		0.924537	0.449387	0.65181	0.393395	0.639631	0.785452	0.867094	1.03142	0.74653	0.931925	0.746338	0.931684	0.907318	0.988465
615	40	B7-2	1821.42	2335.43	1307.4	1393.7		1.3069	0.452351	0.655386	0.56695	0.751936	0.302936	0.483596	1.78631	0.347811	0.779113	0.343143	0.773136	0.315946	0.798658
908	1	BMP10	438.229	460.058	416.4	463.661		0.94515	0.453938	0.656963	0.434256	0.664606	0.33792	0.515691	1.10485	0.234642	0.779113	0.234005	0.773136	0.15196	0.605772
592	40	NMT1	2054.6	2208.53	1900.66	2191.34		0.937598	0.456861	0.660468	0.513842	0.712469	0.0409236	0.12802	1.16198	0.275546	0.779113	0.271814	0.773136	0.57678	0.91086
492	40	CO8A1	2017.28	1765.96	2268.6	1688.69		1.19458	0.459031	0.66215	0.539985	0.729453	0.0640044	0.175979	0.778439	0.503192	0.845096	0.501242	0.844833	0.954003	0.997161
559	40	IL-20 Ra	491.8	495.816	487.784	539.459		0.911654	0.458926	0.66215	0.329267	0.584646	0.396054	0.568049	1.01647	0.75053	0.932498	0.750169	0.93205	1	1
390	40	HB-EGF	238.85	240.636	237.064	280.9		0.850303	0.460913	0.664138	0.354468	0.613101	0.79367	0.871057	1.01507	0.912934	0.978444	0.912931	0.978411	0.669464	0.954917
220	40	HPLN1	1453.08	1509.3	1396.86	1691.35		0.859124	0.467097	0.671579	0.331962	0.58693	0.0419892	0.129812	1.08049	0.299295	0.779113	0.298299	0.773136	0.67214	0.954917
1145	1	eIF-5A-1	887.929	933.192	842.665	841.521		1.05515	0.466817	0.671579	0.497738	0.700683	0.538345	0.69433	1.10743	0.30242	0.779113	0.299958	0.773136	0.863156	0.988465
273	40	UFC1	12482	12919	12045	11983		1.04164	0.470458	0.673507	0.536286	0.727014	0.843443	0.895033	1.07256	0.428325	0.808713	0.426919	0.807162	0.772986	0.983033
317	40	Caspase-3	3448.16	3395.82	3500.49	3674.11		0.938501	0.470057	0.673507	0.486839	0.693154	0.229766	0.399739	0.970098	0.796318	0.94397	0.796252	0.943892	0.476172	0.894605
607	40	PDE1A	1666.36	1631.42	1701.3	1763.33		0.94501	0.469114	0.673507	0.396047	0.64315	0.278572	0.456885	0.958926	0.504851	0.845096	0.503406	0.844833	0.802593	0.98327
1032	1	IgD	15061.7	18673.2	11450.1	12168.2		1.23779	0.470483	0.673507	0.556588	0.741929	0.939695	0.957878	1.63083	0.296166	0.779113	0.294184	0.773136	0.54293	0.902827
39	40	RXFP1	926.98	878.576	975.384	893.6		1.03735	0.477038	0.679934	0.58436	0.762041	0.843441	0.895033	0.900749	0.274604	0.779113	0.271511	0.773136	0.420683	0.860309
324	40	p27Kip1	1460.85	1537.13	1384.58	1301.21		1.12269	0.476955	0.679934	0.520696	0.716569	0.302936	0.483596	1.11018	0.641492	0.893071	0.64115	0.892673	0.923413	0.988727
611	40	VAV	7149.45	8476.68	5822.23	8414.78		0.84963	0.476625	0.679934	0.475186	0.687714	0.225652	0.396773	1.45592	0.210141	0.779113	0.206233	0.773136	0.98466	1
670	40	ANK2	1035.38	851.84	1218.93	877.822		1.17949	0.476568	0.679934	0.583936	0.762041	0.673261	0.787469	0.698844	0.381822	0.781728	0.377582	0.777773	0.758301	0.980061
13	40	IL-5	348.926	347.092	350.76	360.87		0.966901	0.479074	0.682097	0.453165	0.679434	0.835098	0.891696	0.989543	0.836242	0.957452	0.836121	0.957407	0.915013	0.988727
1287	0.005	Notch-3	500.969	454.585	547.354	532.596		0.940617	0.480475	0.683354	0.448972	0.67654	0.356022	0.528019	0.830513	0.0394989	0.370585	0.0377236	0.357425	0.0804547	0.437846
423	40	PSA2	647.648	651.824	643.472	675.667		0.958532	0.482322	0.685241	0.411698	0.651838	0.868577	0.90715	1.01298	0.791149	0.942083	0.791093	0.942016	0.992259	1
168	40	BMP-7	1666.39	1509.69	1823.08	1587.6		1.04963	0.483622	0.686348	0.46278	0.683541	0.190971	0.353739	0.828098	0.0076736	0.144373	0.00736837	0.138033	0.00549521	0.0816892
144	40	CHK1	591.296	569.476	613.116	609.781		0.969685	0.485412	0.686707	0.546968	0.735064	0.0359299	0.115708	0.928823	0.295785	0.779113	0.293403	0.773136	0.466844	0.888487
533	40	IF4A3	720.018	658.872	781.164	793.696		0.907171	0.485549	0.686707	0.445533	0.673378	0.342055	0.517216	0.843449	0.23427	0.779113	0.22864	0.773136	0.264543	0.766462
536	40	MK12	708.132	716.82	699.444	748.956		0.945493	0.486063	0.686707	0.391592	0.638083	0.893845	0.92329	1.02484	0.643045	0.893344	0.642716	0.892887	0.802593	0.98327
610	40	RAC3	5486.5	5337.74	5635.26	5274.83		1.04013	0.486483	0.686707	0.52039	0.716569	0.744732	0.840455	0.947204	0.485077	0.834003	0.484264	0.833527	0.0649528	0.385328
1242	0.005	Kallikrein 7	167.929	144.515	191.342	152.146		1.10373	0.486053	0.686707	0.562166	0.747851	0.575589	0.725411	0.755271	0.213754	0.779113	0.212431	0.773136	0.0958242	0.47985
535	40	MK11	914.942	972.796	857.088	984.607		0.929245	0.48936	0.690028	0.484721	0.692563	0.704705	0.809863	1.135	0.328925	0.779113	0.32496	0.773136	0.547496	0.90551
393	40	IL-20	483.664	484.46	482.868	492.763		0.981535	0.490141	0.690391	0.482936	0.692563	0.876986	0.911595	1.0033	0.916965	0.979013	0.916918	0.978961	0.98466	1
238	40	CNTN2	811.366	818.168	804.564	872.97		0.929431	0.491381	0.69066	0.407815	0.651637	0.806045	0.878776	1.01691	0.829874	0.956207	0.829827	0.956153	0.862608	0.988465
348	40	MAPK2	3062.75	3245.79	2879.7	2843.97		1.07693	0.490985	0.69066	0.503913	0.70309	0.142147	0.302531	1.12713	0.366882	0.779113	0.364352	0.773136	0.923413	0.988727
546	40	SIRT2	9121.58	10251.4	7991.71	8240.07		1.10698	0.492507	0.691505	0.596186	0.764247	0.355796	0.528019	1.28276	0.350004	0.779113	0.346462	0.773136	0.908156	0.988465
437	40	IFN-lambda 2	423.514	426.92	420.108	437.422		0.968204	0.494036	0.692291	0.548089	0.735064	0.126869	0.280347	1.01621	0.827087	0.955469	0.826897	0.955382	0.644272	0.942784
978	1	IL-1 R4	2166.53	2144.47	2188.58	2009.54		1.07812	0.494644	0.692291	0.490453	0.695292	0.320424	0.497647	0.979845	0.870083	0.960457	0.870074	0.96045	0.891768	0.988465
1185	0.005	Apo E	24379.9	22258	26501.9	22421.3		1.08736	0.494525	0.692291	0.498366	0.700683	0.64626	0.775159	0.839864	0.22218	0.779113	0.221729	0.773136	0.377861	0.838839
819	1	Gro-b/g	928.198	1008.73	847.662	863.375		1.07508	0.495485	0.692732	0.532471	0.725214	0.396815	0.568049	1.19002	0.230044	0.779113	0.229998	0.773136	0.0529851	0.342065
1019	1	TFF3	5445.68	7212.77	3678.58	7301.95		0.745783	0.496011	0.692733	0.425735	0.65809	0.029722	0.100976	1.96075	0.100936	0.590813	0.0949276	0.5657	0.0507239	0.339104
43	40	IFN-g	815.638	773.276	858	1007.41		0.809635	0.497948	0.692872	0.35788	0.615636	0.0937345	0.229458	0.901254	0.194365	0.772219	0.192176	0.763201	0.500405	0.900319
352	40	PAK6	982.04	1303.54	660.54	1802.89		0.544702	0.499268	0.692872	0.39056	0.638083	0.546407	0.700702	1.97345	0.321965	0.779113	0.316985	0.773136	0.240435	0.743316
632	40	DEAD-box protein 19B	1900.07	2014.21	1785.94	2021.74		0.939822	0.497654	0.692872	0.570173	0.754692	0.0175378	0.0661814	1.12782	0.443476	0.816148	0.441325	0.812902	0.57678	0.91086
906	1	Arylsulfatase A	1480.16	1503.58	1456.74	1513.61		0.977899	0.498813	0.692872	0.572953	0.75685	0.617559	0.757286	1.03216	0.569555	0.864943	0.569133	0.862823	0.507328	0.901606
987	1	Transketolase	13222	13092.4	13351.6	12235		1.08067	0.497463	0.692872	0.497325	0.700683	0.320426	0.497647	0.980581	0.881815	0.963967	0.881631	0.96394	0.0804547	0.437846
1275	0.005	sL-Selectin	4105.16	3719.9	4490.41	4314.89		0.951394	0.499094	0.692872	0.444705	0.673191	0.624682	0.764597	0.828411	0.00345772	0.103496	0.0032345	0.0946777	0.00585993	0.0829841
868	1	NET4	1380.66	1415.63	1345.68	1344.78		1.02668	0.50091	0.694419	0.485548	0.692563	0.535022	0.692846	1.05198	0.233455	0.779113	0.23282	0.773136	0.278766	0.766462
114	40	DRR1	522.774	529.212	516.336	533.9		0.979161	0.505135	0.697857	0.480399	0.691459	0.902292	0.928375	1.02494	0.462842	0.824688	0.462821	0.823345	0.490928	0.900319
499	40	BMP RII	965.926	1023.5	908.352	897.322		1.07645	0.506039	0.697857	0.620853	0.776508	0.119091	0.267724	1.12677	0.574954	0.864943	0.572736	0.862823	0.336822	0.816167
715	1	VEGF-D	387.558	405.946	369.169	405.493		0.955769	0.504035	0.697857	0.479661	0.691153	0.589429	0.735598	1.09962	0.190451	0.767046	0.190045	0.763201	0.230624	0.742352
1161	1	Leptin	4976.79	5426.82	4526.76	4391.7		1.13323	0.506034	0.697857	0.534826	0.727014	0.81262	0.88084	1.19883	0.455044	0.818706	0.454983	0.818597	0.21191	0.717444
1288	0.005	PCSK9	570.267	562.308	578.227	646.007		0.882757	0.504551	0.697857	0.421988	0.656924	0.575592	0.725411	0.972469	0.842993	0.957452	0.842655	0.957407	0.358418	0.834543
498	40	BMPR1A	771.982	744.176	799.788	796.181		0.969606	0.507287	0.698847	0.507214	0.706879	0.532299	0.690678	0.930467	0.200531	0.772219	0.19997	0.765584	0.396546	0.842562
701	1	STAT3	632.552	655	610.104	595.954		1.06141	0.507988	0.69908	0.530654	0.725176	0.363959	0.535319	1.07359	0.543214	0.864943	0.542404	0.862823	0.963825	0.998126
613	40	EGFRvIII	528.678	479.128	578.228	470.67		1.12324	0.509115	0.6999	0.609849	0.771822	0.24243	0.415729	0.828614	0.548728	0.864943	0.546609	0.862823	0.407412	0.851973
77	40	HO-2	803.216	807.08	799.352	844.563		0.951043	0.511164	0.700844	0.518005	0.715322	0.445286	0.610893	1.00967	0.921252	0.980167	0.921175	0.980161	0.686245	0.956385
274	40	Bcl-2	1832.74	1989.63	1675.86	1733.97		1.05696	0.511398	0.700844	0.616806	0.775868	0.378478	0.548355	1.18723	0.277612	0.779113	0.272762	0.773136	0.847517	0.988465
443	40	ENTP3	2405.73	2756.96	2054.5	2951.9		0.814978	0.510817	0.700844	0.451429	0.677916	0.00823902	0.0376763	1.34191	0.320074	0.779113	0.31516	0.773136	0.892933	0.988465
553	40	CD226	1996.34	1957.85	2034.83	2106.81		0.947564	0.512349	0.701418	0.586821	0.762041	0.000673724	0.00562791	0.962169	0.786133	0.942033	0.786062	0.941746	0.714774	0.966486
724	1	Osteopontin	2131.28	2173.37	2089.2	2074.76		1.02724	0.513601	0.702402	0.593017	0.764247	0.81262	0.88084	1.04029	0.571369	0.864943	0.570103	0.862823	0.750814	0.980001
313	40	TSH	1754.25	1689.56	1818.94	1611.98		1.08826	0.514868	0.703404	0.473724	0.687128	0.24243	0.415729	0.928873	0.534096	0.859908	0.533962	0.859728	0.537925	0.902827
173	40	Galectin-4	1221.68	1282.19	1161.16	1172.23		1.04218	0.516101	0.703629	0.589034	0.762041	0.297953	0.478542	1.10423	0.343607	0.779113	0.34022	0.773136	0.938697	0.994581
614	40	annexin VI	20964.2	20367	21561.5	20500.4		1.02262	0.515671	0.703629	0.545271	0.734276	0.491106	0.654642	0.944603	0.222558	0.779113	0.222556	0.773136	0.500405	0.900319
839	1	SMAC	4699.86	4447.79	4951.93	4585.53		1.02493	0.516668	0.703673	0.569262	0.754244	0.162393	0.325034	0.898194	0.0584331	0.450037	0.0571752	0.442542	0.0553282	0.348647
150	40	TBP	746.896	702.328	791.464	706.044		1.05786	0.517323	0.703838	0.610074	0.771822	0.96594	0.977819	0.887378	0.4396	0.812631	0.436798	0.807707	0.923413	0.988727
183	40	CTLA-4	185.664	173.052	198.276	297.848		0.623351	0.518007	0.704041	0.385744	0.632659	0.384278	0.553722	0.872783	0.627693	0.883196	0.627038	0.882292	0.271363	0.766462
551	40	TSG-6	920.298	945.332	895.264	874.956		1.05182	0.521362	0.707869	0.540028	0.729453	0.539329	0.69433	1.05593	0.590272	0.874096	0.589777	0.874095	0.832481	0.988465
255	40	CDK2/cyclin A	557.25	544.948	569.552	541.13		1.02979	0.522412	0.708565	0.578662	0.761337	0.860182	0.90196	0.956801	0.531399	0.859908	0.531177	0.85892	0.734189	0.977498
487	40	Olfactomedin-4	409.13	432.044	386.216	441.759		0.926138	0.523543	0.708639	0.489578	0.695292	0.847621	0.898082	1.11866	0.368882	0.779113	0.365613	0.773136	0.847517	0.988465
951	1	Cyclophilin A	45466.8	47200.6	43733	48508.9		0.937289	0.523092	0.708639	0.535975	0.727014	0.235924	0.40795	1.07929	0.568553	0.864943	0.568128	0.862823	0.906128	0.988465
372	40	ARI3A	915.8	1146.16	685.44	764.893		1.19729	0.524114	0.708684	0.619632	0.776091	0.810181	0.88037	1.67215	0.295986	0.779113	0.290872	0.773136	0.758301	0.980061
233	40	ANGL3	949.164	956.288	942.04	923.937		1.0273	0.524724	0.70878	0.616263	0.775868	0.665482	0.782545	1.01512	0.843689	0.957452	0.843637	0.957407	0.899636	0.988465
796	1	sFRP-3	2196.13	2250.34	2141.93	2269.99		0.967463	0.526521	0.71048	0.469461	0.685454	0.979881	0.98965	1.05061	0.273399	0.779113	0.273122	0.773136	0.038765	0.286549
531	40	GSTA3	452.498	450.484	454.512	498.53		0.907665	0.528006	0.711472	0.472425	0.687102	0.539329	0.69433	0.991138	0.948926	0.987153	0.948926	0.987153	0.648406	0.946267
690	40	INGR2	981.2	970.156	992.244	1046.77		0.937356	0.528337	0.711472	0.415549	0.654912	0.464625	0.626959	0.977739	0.652961	0.895538	0.652946	0.894923	0.938697	0.994581
652	40	LIF sR	3196.13	3146.04	3246.21	3089.36		1.03456	0.528948	0.711568	0.597122	0.764247	0.793674	0.871057	0.969142	0.720892	0.923656	0.720299	0.923653	0.279922	0.766462
141	40	OX40 Ligand	596.24	618.92	573.56	631.859		0.943628	0.531259	0.713495	0.439159	0.669051	0.793673	0.871057	1.07909	0.200416	0.772219	0.198033	0.765383	0.525266	0.901923
375	40	IMB1	3910.95	3611.04	4210.87	4203.23		0.930465	0.531465	0.713495	0.499044	0.700683	0.769088	0.856203	0.857552	0.196233	0.772219	0.195871	0.763201	0.116639	0.527881
404	40	Thyroglobulin	399.312	399.344	399.28	407.096		0.980878	0.532235	0.713802	0.527306	0.721894	0.931942	0.951447	1.00016	0.996496	0.997601	0.996496	0.9976	0.954003	0.997161
136	40	Kallikrein 11	1565.1	1578.65	1551.55	1529.04		1.02358	0.533522	0.71476	0.532485	0.725214	0.575174	0.725411	1.01746	0.694789	0.910841	0.694776	0.910467	0.630517	0.931976
434	40	FGF-16	1265.24	1279.61	1250.88	1204.01		1.05085	0.534035	0.71476	0.547587	0.735064	0.264608	0.441237	1.02297	0.820709	0.95525	0.820298	0.95519	0.268731	0.766462
24	40	Apoptosis regulator Bcl-W	895.054	835.148	954.96	1091.99		0.819658	0.537308	0.716945	0.412286	0.651838	0.313064	0.492604	0.874537	0.283483	0.779113	0.278982	0.773136	0.285889	0.766462
385	40	HSP 70	5967.23	6107.35	5827.12	6252.28		0.954409	0.537115	0.716945	0.536566	0.727014	0.344783	0.518948	1.04809	0.611566	0.88185	0.611565	0.881299	0.512758	0.901606
620	40	HVEM	901.488	909.908	893.068	924.33		0.975288	0.537844	0.716945	0.607208	0.771526	0.048887	0.143394	1.01886	0.785612	0.942033	0.785174	0.941746	0.0678886	0.38967
1228	0.005	TIG2	2304.82	2549.9	2059.73	2171.32		1.06148	0.537624	0.716945	0.47639	0.688452	0.0521647	0.149675	1.23798	0.00412963	0.106833	0.00412934	0.104584	0.000602085	0.0226556
195	40	FGF-5	1169.41	1174.67	1164.16	1200.63		0.974004	0.538985	0.717013	0.604068	0.770889	0.0378636	0.120742	1.00903	0.899341	0.974039	0.899337	0.974035	0.787752	0.98327
427	40	transcription factor MLR1, isoform CRA_b	345.732	337.424	354.04	369.933		0.934579	0.538947	0.717013	0.416534	0.654912	0.461369	0.624484	0.953067	0.255214	0.779113	0.254743	0.773136	0.500405	0.900319
565	40	KI2L4	1002.43	1002.9	1001.96	1168.59		0.857806	0.539578	0.717078	0.411233	0.651838	0.255576	0.430427	1.00094	0.991032	0.997601	0.991018	0.9976	0.28866	0.766462
87	40	PKC-Z	1710.84	1821.61	1600.07	1785.35		0.958266	0.54113	0.717692	0.582221	0.762041	0.145071	0.305204	1.13846	0.21568	0.779113	0.212152	0.773136	0.67214	0.954917
453	40	TGM3	681.062	921.932	440.192	1057.51		0.644026	0.541001	0.717692	0.440846	0.669051	0.553531	0.70708	2.09439	0.16153	0.74383	0.156825	0.719648	0.221553	0.734976
246	40	LRP8	2781.87	2541.87	3021.88	2694.76		1.03233	0.543876	0.719884	0.619486	0.776091	0.712653	0.813412	0.841156	0.0501492	0.418015	0.0471026	0.395122	0.00452953	0.0727487
1123	1	GAS1	917.958	949.138	886.777	890.593		1.03073	0.543601	0.719884	0.59097	0.763047	0.575592	0.725411	1.07032	0.360107	0.779113	0.357284	0.773136	0.778514	0.983033
122	40	MCP-2	417.622	431.544	403.7	403.767		1.03432	0.54544	0.72123	0.607074	0.771526	0.982966	0.992005	1.06897	0.452351	0.818706	0.450842	0.816696	0.802593	0.98327
205	40	MK01	1862.9	2066.7	1659.1	1709.77		1.08956	0.547169	0.72279	0.589662	0.762105	0.432672	0.600452	1.24567	0.280035	0.779113	0.276214	0.773136	0.658147	0.946267
1232	0.005	kallikrein 5	30.8712	26.3962	35.3462	27.975		1.10353	0.548348	0.723621	0.618169	0.776091	0.701466	0.809668	0.74679	0.268841	0.779113	0.265486	0.773136	0.420615	0.860309
378	40	Mesothelin	585.204	560.96	609.448	551.178		1.06173	0.550323	0.72518	0.596145	0.764247	0.801917	0.875725	0.920439	0.571319	0.864943	0.571272	0.862823	0.335031	0.816167
1099	1	SHC1	540.408	591.4	489.415	572.143		0.944533	0.550631	0.72518	0.594165	0.764247	0.128984	0.284542	1.20838	0.197404	0.772219	0.193337	0.763201	0.700732	0.962318
56	40	GIIE	611.442	633.16	589.724	594.3		1.02884	0.553294	0.727332	0.647833	0.789997	0.724623	0.825544	1.07365	0.426114	0.808713	0.423549	0.80609	0.832481	0.988465
430	40	CYTT	11231.7	11571.9	10891.5	10349.5		1.08523	0.553369	0.727332	0.628194	0.781239	0.66549	0.782545	1.06247	0.79094	0.942083	0.790707	0.942016	0.877749	0.988465
852	1	PIGR	3163.14	3438.07	2888.21	3419.58		0.925007	0.554486	0.728074	0.518161	0.715322	0.521826	0.682468	1.19038	0.188458	0.767046	0.187327	0.759686	0.617605	0.926407
59	40	Angiopoietin-4	713.454	681.744	745.164	697.689		1.0226	0.557015	0.730666	0.58888	0.762041	0.673253	0.787469	0.914891	0.0916063	0.558544	0.0893169	0.548257	0.130136	0.562228
1285	0.005	HRG	3142.72	2760.43	3525.01	2997		1.04862	0.560264	0.734196	0.54283	0.732486	0.425516	0.596831	0.783099	0.00334332	0.103346	0.00332906	0.0953126	0.0022895	0.0502546
120	40	IL-17F	767.11	844.232	689.988	864.622		0.88722	0.563614	0.734204	0.440954	0.669051	0.375592	0.54779	1.22355	0.00463351	0.115138	0.00361387	0.0991555	0.000820829	0.0263666
270	40	TBK1	511.03	515.824	506.236	500.389		1.02127	0.561396	0.734204	0.588759	0.762041	0.408051	0.582235	1.01894	0.704915	0.913304	0.70481	0.913067	0.923413	0.988727
525	40	cIAP-2	540.504	490.02	590.988	489.015		1.10529	0.563196	0.734204	0.642803	0.786798	0.454898	0.620187	0.829154	0.523356	0.859908	0.521579	0.85892	0.884296	0.988465
542	40	Peroxiredoxin-5	845.398	878.928	811.868	874.733		0.966464	0.563542	0.734204	0.61993	0.776091	0.295479	0.476895	1.0826	0.408658	0.80209	0.405015	0.796304	0.686245	0.956385
841	1	IDUA	1526.27	1548.17	1504.38	1463.01		1.04324	0.563171	0.734204	0.547557	0.735064	0.345606	0.519593	1.0291	0.715324	0.921472	0.715303	0.920874	1	1
1149	1	Ferritin	10486.1	10763.3	10208.8	9476.43		1.10654	0.561062	0.734204	0.57944	0.761599	0.781476	0.864151	1.05431	0.80872	0.951286	0.80872	0.951091	0.69638	0.962318
7	40	c-Myc	1273.3	1274.51	1272.1	1454.65		0.875331	0.566498	0.734688	0.463388	0.683541	0.712653	0.813412	1.0019	0.988006	0.996873	0.988006	0.996845	0.700457	0.962318
132	40	EDA	1918.74	1929.26	1908.22	1971.03		0.973472	0.569015	0.734688	0.596325	0.764247	0.458131	0.62245	1.01103	0.868837	0.960457	0.868501	0.960382	0.537925	0.902827
258	40	Chk2	561.086	550.808	571.364	511.267		1.09744	0.568843	0.734688	0.596266	0.764247	0.331318	0.507378	0.964023	0.865313	0.960457	0.865227	0.960382	0.763599	0.982452
315	40	CD40 ligand, soluble	718.04	738.792	697.288	784.648		0.915111	0.566121	0.734688	0.509867	0.709076	0.567916	0.721955	1.05952	0.669985	0.900377	0.669421	0.89962	0.658147	0.946267
363	40	PSA1	1192.58	1159.56	1225.6	1243.19		0.959287	0.568583	0.734688	0.585554	0.762041	0.0926937	0.227762	0.946119	0.571618	0.864943	0.570486	0.862823	0.484852	0.898102
547	40	SPTA2	433.12	424.792	441.448	460.548		0.940445	0.569564	0.734688	0.485124	0.692563	0.851802	0.898349	0.96227	0.591965	0.874992	0.591964	0.874991	0.603384	0.920919
716	1	FAM3D	807.162	866.415	747.908	770.896		1.04704	0.569098	0.734688	0.609378	0.771822	0.824378	0.887014	1.15845	0.204658	0.776758	0.203086	0.769494	0.240065	0.743316
898	1	Integrin a1b1	718.996	698.092	739.9	657.861		1.09293	0.569042	0.734688	0.566405	0.751936	0.428452	0.598382	0.943495	0.741483	0.931591	0.74144	0.93135	0.948926	0.997161
1172	1	Transgelin-2	5034.54	5221.75	4847.33	5226.6		0.963254	0.567858	0.734688	0.580909	0.761852	0.660814	0.782177	1.07724	0.386604	0.781728	0.38421	0.777773	0.891768	0.988465
1249	0.005	b2-Microglobulin	948.744	1042.8	854.685	902.764		1.05093	0.56494	0.734688	0.572027	0.756385	0.746854	0.842129	1.2201	0.0540155	0.428545	0.0539198	0.422692	0.0252926	0.226601
322	40	Cadherin-12	1139.75	1171.69	1107.82	1179.71		0.966131	0.570334	0.734961	0.575796	0.759844	0.302936	0.483596	1.05766	0.463281	0.824688	0.461702	0.823345	0.802593	0.98327
554	40	CD244	352.734	385.416	320.052	333.485		1.05772	0.571723	0.73603	0.659676	0.798523	0.597201	0.741301	1.20423	0.302492	0.779113	0.297592	0.773136	0.528287	0.902827
981	1	PA2G4	514.077	490.285	537.869	486.114		1.05752	0.572817	0.736718	0.576752	0.760342	0.575592	0.725411	0.911531	0.43172	0.808713	0.431717	0.807162	0.27071	0.766462
382	40	Sorting nexin 4	2566.85	2833.21	2300.48	2359.65		1.08781	0.574046	0.737579	0.664443	0.801643	0.307974	0.488598	1.23157	0.443579	0.816148	0.440391	0.812318	0.525266	0.901923
687	40	DSCAM	1569.43	1553.78	1585.08	1625.5		0.965508	0.576397	0.738438	0.552523	0.740166	0.66549	0.782545	0.980248	0.765142	0.938424	0.764752	0.938349	0.603384	0.920919
1140	1	14-3-3 protein zeta/delta	21635.2	23125.3	20145.2	19990.9		1.08225	0.576084	0.738438	0.652692	0.792984	0.603421	0.745602	1.14793	0.566	0.864943	0.564102	0.862823	0.295352	0.777596
1260	0.005	Fibronectin	17995.5	17739.5	18251.6	17003.8		1.05833	0.576394	0.738438	0.632466	0.78262	0.987928	0.992449	0.971942	0.856965	0.958898	0.85656	0.958444	0.0553282	0.348647
347	40	KPCT	2554.84	2523.16	2586.52	2713.72		0.941454	0.577555	0.739203	0.500671	0.701269	0.458129	0.62245	0.975507	0.747965	0.931949	0.747918	0.93174	0.346674	0.827118
964	1	IgE	6903.25	7226.59	6579.91	5190.35		1.33002	0.578284	0.739418	0.581368	0.761852	0.144951	0.305204	1.09828	0.863287	0.960457	0.863273	0.960382	0.826168	0.988465
1316	0	HCE000342	45305.4	45472.7	45138	45114.4		1.00423	0.578977	0.739586	0.556017	0.74192	0.483269	0.648131	1.00742	0.351156	0.779113	0.350915	0.773136	0.51906	0.901923
170	40	CTGF	2407.32	2492.77	2321.88	2330.51		1.03296	0.58183	0.741791	0.649733	0.791017	0.860183	0.90196	1.0736	0.472406	0.827552	0.469532	0.826074	0.758301	0.980061
1178	0.005	PSP	228.115	248.508	207.723	215.718		1.05747	0.581414	0.741791	0.612034	0.772817	0.959775	0.974575	1.19634	0.196616	0.772219	0.194636	0.763201	0.447544	0.879135
34	40	IFN-b	965.67	961.812	969.528	938.596		1.02884	0.587785	0.74279	0.617849	0.776091	0.810181	0.88037	0.992041	0.912876	0.978444	0.912846	0.978411	0.7437	0.977498
73	40	Ephrin-A5	2291.17	2308.04	2274.3	2235.25		1.02502	0.594295	0.74279	0.655737	0.79595	0.793674	0.871057	1.01484	0.846503	0.957452	0.846355	0.957407	0.832481	0.988465
129	40	BCAM	1144.57	1149.04	1140.1	1118.8		1.02304	0.594917	0.74279	0.650472	0.791017	0.876986	0.911595	1.00784	0.909113	0.978444	0.908881	0.978411	0.42966	0.866557
152	40	YES	1228.19	1272.02	1184.36	1257.13		0.97698	0.595463	0.74279	0.646588	0.789209	0.122933	0.274417	1.07401	0.307399	0.779113	0.305015	0.773136	0.763604	0.982452
226	40	MEPE	426.336	485.132	367.54	404.967		1.05277	0.588569	0.74279	0.677727	0.809217	0.426434	0.596831	1.31994	0.116787	0.632957	0.110768	0.608099	0.127719	0.555133
249	40	ABL1	319.046	279.4	358.692	295.148		1.08097	0.588156	0.74279	0.68265	0.81362	0.429536	0.599257	0.778941	0.3567	0.779113	0.352231	0.773136	0.969045	0.998126
263	40	IL-17 RD	778.474	730.896	826.052	806.489		0.965263	0.592289	0.74279	0.66822	0.80326	0.00284711	0.0166683	0.884806	0.308619	0.779113	0.30394	0.773136	0.525266	0.901923
330	40	COX-2	1118.22	1159.86	1076.58	1189.22		0.940295	0.588048	0.74279	0.501407	0.701269	0.760942	0.850731	1.07736	0.295059	0.779113	0.29503	0.773136	0.279922	0.766462
507	40	Caspase-2	685.704	685.072	686.336	718.693		0.954099	0.584467	0.74279	0.485172	0.692563	0.355796	0.528019	0.998158	0.967568	0.996315	0.96755	0.996297	0.862608	0.988465
524	40	carbonic anhydrase II	597.882	618.22	577.544	565.267		1.0577	0.590585	0.74279	0.63761	0.784796	0.190971	0.353739	1.07043	0.664287	0.898377	0.662871	0.89815	0.525266	0.901923
543	40	PUR8	4198.07	2916.7	5479.44	3707.41		1.13235	0.588892	0.74279	0.670923	0.804741	0.835099	0.891696	0.532298	0.123879	0.639801	0.117772	0.625426	0.0032508	0.0639001
576	40	NRX1B	536.522	517.36	555.684	521.43		1.02894	0.592853	0.74279	0.58465	0.762041	0.320797	0.497647	0.931033	0.233155	0.779113	0.231729	0.773136	0.550732	0.90551
591	40	K-ras	1073.45	1153.38	993.512	1049.2		1.02311	0.594958	0.74279	0.673835	0.806942	0.650047	0.775464	1.16091	0.051754	0.423354	0.0479289	0.398429	0.0143628	0.163067
595	40	PSME3	785.4	782.184	788.616	743.296		1.05664	0.59499	0.74279	0.63682	0.784591	0.183827	0.348345	0.991844	0.95702	0.991656	0.956924	0.991557	0.163779	0.614522
608	40	GRB2-related adapter protein 2	970.142	945.34	994.944	934.03		1.03866	0.586376	0.74279	0.632409	0.78262	0.546409	0.700702	0.950144	0.625751	0.883196	0.624762	0.882292	0.908156	0.988465
633	40	IL-17 RC	1606.38	1615.73	1597.03	1753.87		0.915906	0.586752	0.74279	0.470378	0.685763	0.120365	0.270052	1.01171	0.844679	0.957452	0.844517	0.957407	1	1
672	40	PACAP-27	517.376	543.352	491.4	478.4		1.08147	0.591713	0.74279	0.599606	0.766681	0.238149	0.41	1.10572	0.56953	0.864943	0.568133	0.862823	0.364994	0.834543
676	40	RSPO4	449.144	463.812	434.476	503.215		0.892549	0.587969	0.74279	0.501591	0.701269	0.868577	0.90715	1.06752	0.631715	0.886961	0.630769	0.885632	0.847517	0.988465
808	1	MPIF-1	2221.97	2409.29	2034.65	2158.35		1.02947	0.591515	0.74279	0.607496	0.771526	0.697754	0.806797	1.18413	0.0131301	0.185939	0.0127819	0.179752	0.00740982	0.0975873
825	1	Siglec-9	524.646	591.396	457.896	476.436		1.10119	0.593786	0.74279	0.613873	0.773656	0.440307	0.605948	1.29155	0.267256	0.779113	0.267097	0.773136	0.107273	0.510029
1147	1	Nucleoside diphosphate kinase A	1990.17	1936.26	2044.07	2029.24		0.980745	0.595586	0.74279	0.633114	0.78262	0.48958	0.654603	0.947255	0.31802	0.779113	0.316109	0.773136	0.0124838	0.146796
1191	0.005	M-CSF R	280.56	276.904	284.215	264.007		1.0627	0.592659	0.74279	0.638936	0.784962	0.963794	0.97715	0.974275	0.877695	0.961668	0.877502	0.961456	0.241478	0.744792
1215	0.005	Properdin	186840	183009	190670	191482		0.975759	0.589398	0.74279	0.554427	0.741299	0.228044	0.398851	0.959821	0.354006	0.779113	0.353809	0.773136	0.27071	0.766462
694	40	LEG9	1911.34	1990.88	1831.81	1964.66		0.972865	0.597057	0.743921	0.624432	0.778485	0.185591	0.349176	1.08684	0.255403	0.779113	0.255176	0.773136	0.146715	0.600204
86	40	PKC-A	3930.93	4689.32	3172.54	3502.72		1.12225	0.599509	0.74627	0.691947	0.820986	0.0430781	0.132866	1.4781	0.340028	0.779113	0.335815	0.773136	0.488209	0.89926
32	40	ZNRF3	796.032	799.228	792.836	811.278		0.981208	0.600647	0.74698	0.578358	0.761337	0.748771	0.843568	1.00806	0.833907	0.957452	0.833877	0.957345	0.521971	0.901923
1208	0.005	C7	1829.85	1758.18	1901.51	1879.39		0.973639	0.601216	0.746982	0.593751	0.764247	0.712739	0.813412	0.924627	0.183353	0.766591	0.183353	0.756582	0.141669	0.586723
700	1	IL-10 Ra	2491.54	2473.92	2509.17	2546.81		0.9783	0.603522	0.749141	0.587666	0.762041	0.575589	0.725411	0.98595	0.760928	0.938424	0.760772	0.938349	0.778514	0.983033
1306	0	HCE001796	83808.5	84127.2	83489.8	83261.3		1.00657	0.608363	0.754439	0.6034	0.770784	0.575592	0.725411	1.00763	0.607577	0.879785	0.607431	0.879106	0.750814	0.980001
51	40	TGF-b1	3251.31	3133.86	3368.76	3351.05		0.970236	0.610714	0.756642	0.635067	0.783865	0.166837	0.329916	0.930272	0.384684	0.781728	0.382613	0.777773	0.954003	0.997161
134	40	HAI-1	11175.8	10849.1	11502.5	10671.4		1.04727	0.612612	0.756955	0.643057	0.786798	0.504644	0.666616	0.943195	0.646446	0.894296	0.645217	0.893558	0.0678886	0.38967
218	40	WFKN1	719.506	719.924	719.088	698.881		1.02951	0.611644	0.756955	0.624776	0.778485	0.650043	0.775464	1.00116	0.987354	0.996873	0.987323	0.996845	0.260411	0.766462
365	40	RS7	1765.54	1911.65	1619.43	1968.06		0.897095	0.612691	0.756955	0.629655	0.781579	0.00725699	0.0341338	1.18045	0.5808	0.867249	0.580507	0.866146	0.0335988	0.259778
356	40	TLR2	1427.06	1456.33	1397.79	1514.18		0.942463	0.613718	0.757513	0.50844	0.707839	0.217581	0.388811	1.04188	0.411475	0.802832	0.40995	0.799858	0.254776	0.758311
288	40	IL-8	4404.41	7338.06	1470.75	6871.14		0.641001	0.614933	0.758303	0.604663	0.770901	0.130905	0.287816	4.98934	0.29073	0.779113	0.285393	0.773136	0.00452953	0.0727487
1031	1	Hemoglobin	2329.79	585.331	4074.25	4254.8		0.547568	0.616439	0.759449	0.544369	0.733812	0.366633	0.537084	0.143666	0.18969	0.767046	0.183706	0.756582	0.00013215	0.00791097
1265	0.005	Transferrin	187989	182197	193782	192028		0.978969	0.617487	0.760028	0.588956	0.762041	0.350789	0.525586	0.940218	0.146379	0.708752	0.146356	0.706955	0.0292553	0.243856
254	40	Carbonic anhydrase VII	355.622	340.092	371.152	372.907		0.953647	0.618988	0.761164	0.605614	0.771367	0.630947	0.768355	0.916315	0.417149	0.804724	0.416703	0.80268	0.613911	0.926407
645	40	b-NGF	1282	1400.64	1163.37	1122.85		1.14174	0.622334	0.764565	0.624839	0.778485	0.00542097	0.0271461	1.20395	0.547292	0.864943	0.545991	0.862823	0.772986	0.983033
490	40	C34 gp41 HIV Fragment	1331.67	1381.44	1281.9	1380.04		0.964948	0.622952	0.764612	0.580653	0.761852	0.634754	0.768355	1.07765	0.258489	0.779113	0.256663	0.773136	0.758301	0.980061
1205	0.005	NAP-2	31218	29715.7	32720.4	30221.1		1.03299	0.623552	0.764635	0.609727	0.771822	0.394013	0.566501	0.908171	0.174212	0.755643	0.174104	0.748205	0.232795	0.742352
708	1	REG4	685.802	678.004	693.6	666.7		1.02865	0.626414	0.766716	0.625389	0.778485	0.541682	0.696675	0.977514	0.738441	0.930239	0.738431	0.929955	0.978291	1
713	1	S100A6	2314.17	2261.72	2366.62	2386.16		0.969828	0.626171	0.766716	0.611734	0.772817	0.70898	0.813351	0.955675	0.515441	0.855903	0.51544	0.855203	0.330436	0.816167
833	1	Myoglobin	1050.73	1074.43	1027.02	1020.9		1.02922	0.627248	0.767025	0.641879	0.786798	0.773742	0.859206	1.04616	0.554433	0.864943	0.554416	0.862823	0.429188	0.866557
1251	0.005	Adiponectin	1935.43	1754.16	2116.71	1820.68		1.06303	0.629752	0.769372	0.633465	0.78262	0.521826	0.682468	0.828722	0.211059	0.779113	0.210515	0.773136	0.312576	0.797302
80	40	IL-10 Rb	2573.5	2638.24	2508.76	2607.16		0.987091	0.631371	0.769921	0.673983	0.806942	0.432672	0.600452	1.05161	0.228936	0.779113	0.226181	0.773136	0.375336	0.838839
373	40	CDC37	595.556	590.612	600.5	621.748		0.957873	0.630996	0.769921	0.564683	0.750441	0.597203	0.741301	0.983534	0.800102	0.945902	0.800072	0.945867	0.415107	0.86009
925	1	MP2K2	1468.7	1612.71	1324.7	1632.86		0.899467	0.632773	0.770918	0.527037	0.721894	0.173271	0.337489	1.21742	0.0199737	0.239139	0.0196934	0.234762	0.0804547	0.437846
162	40	ER	1313.62	1459.88	1167.36	1268.65		1.03544	0.635402	0.771554	0.716349	0.839352	0.142145	0.302531	1.25058	0.105195	0.604984	0.0994048	0.584447	0.0593894	0.36399
196	40	GDF-9	1803.11	1776.74	1829.48	1774.51		1.01612	0.635639	0.771554	0.693759	0.821655	0.612104	0.751997	0.97117	0.602127	0.877584	0.602066	0.87735	0.616886	0.926407
526	40	CRK	6679.76	6937.62	6421.9	6886.92		0.96992	0.635373	0.771554	0.656589	0.79625	0.323419	0.499932	1.08031	0.385592	0.781728	0.384946	0.777773	0.787752	0.98327
959	1	NAGK	754.927	767.996	741.858	717.811		1.05171	0.635173	0.771554	0.628844	0.781309	0.446312	0.611011	1.03523	0.771815	0.938424	0.771542	0.938349	0.723425	0.974183
618	40	CKAP2	14431.1	15265.1	13597.1	13933.3		1.03573	0.637125	0.772646	0.70916	0.831875	0.378478	0.548355	1.12268	0.38418	0.781728	0.381226	0.777773	0.817504	0.986942
204	40	Aurora kinase A	2699.5	2645.37	2753.62	2836.58		0.951673	0.642937	0.776981	0.596891	0.764247	0.94468	0.962215	0.960687	0.669523	0.900377	0.668868	0.89962	0.41845	0.86009
319	40	GNS	2992.67	2772.42	3212.92	3050.86		0.980928	0.642792	0.776981	0.662421	0.800375	0.589819	0.735598	0.862897	0.00716485	0.140837	0.0070951	0.138033	0.00848625	0.108509
411	40	IF4G2	1264.49	1496.17	1032.81	1377.29		0.918101	0.641921	0.776981	0.699487	0.82547	0.0419892	0.129812	1.44864	0.257222	0.779113	0.252588	0.773136	0.969326	0.998126
527	40	DSC3	548.966	489.872	608.06	589.77		0.930813	0.64306	0.776981	0.588751	0.762041	0.31051	0.491517	0.805631	0.0906285	0.557746	0.0863488	0.544121	0.023471	0.217686
1237	0.005	FCG3B	756.985	686.931	827.038	779.193		0.971498	0.645048	0.778669	0.666411	0.802251	0.720272	0.821297	0.830591	0.0295389	0.313309	0.0294591	0.303868	0.0658698	0.385558
381	40	PSD7	467.056	456.432	477.68	477.237		0.978667	0.646237	0.779391	0.650468	0.791017	0.74473	0.840455	0.955518	0.436047	0.808713	0.435757	0.807162	0.0397101	0.290546
745	1	14-3-3 protein beta/alpha	4352.22	4526.22	4178.21	4628.77		0.940253	0.647958	0.78075	0.625179	0.778485	0.750679	0.844995	1.08329	0.575281	0.864943	0.574802	0.862823	0.604856	0.920919
675	40	HGH	696.614	644.94	748.288	658.537		1.05782	0.649246	0.781588	0.692789	0.821244	0.0990821	0.237293	0.861887	0.430618	0.808713	0.427678	0.807162	0.954003	0.997161
160	40	Artemin	1014.76	1045.22	984.304	988.341		1.02673	0.653067	0.782816	0.646286	0.789209	0.411076	0.584651	1.06189	0.365389	0.779113	0.36429	0.773136	0.838561	0.988465
232	40	Aggrecan	988.874	1008.25	969.496	1010.77		0.978341	0.653238	0.782816	0.666019	0.802251	0.378478	0.548355	1.03998	0.541094	0.864869	0.54058	0.862823	0.892933	0.988465
247	40	LY9	3923.39	3926.02	3920.76	3822		1.02653	0.653007	0.782816	0.686295	0.816274	0.843443	0.895033	1.00134	0.987396	0.996873	0.987376	0.996845	0.772986	0.983033
300	40	TRY3	815.782	862.08	769.484	837.156		0.974469	0.650975	0.782816	0.679971	0.811161	0.18916	0.352866	1.12034	0.170767	0.749737	0.16801	0.74003	0.382582	0.838839
678	40	Activin AB	1558.31	1376.23	1740.4	1381.66		1.12786	0.651706	0.782816	0.686737	0.816274	0.048887	0.143394	0.790754	0.533492	0.859908	0.530999	0.85892	0.28866	0.766462
1217	0.005	a2-Antiplasmin	943.6	872.735	1014.47	966.889		0.975913	0.656422	0.785916	0.64231	0.786798	0.828307	0.887616	0.86029	0.0102065	0.163953	0.0101583	0.161187	0.00740982	0.0975873
334	40	ANGL4	6098.68	6739.61	5457.76	6369.94		0.957416	0.657679	0.786706	0.707801	0.831556	0.0112331	0.0474167	1.23487	0.199564	0.772219	0.195354	0.763201	0.42966	0.866557
175	40	ICOS	1379.51	1392.07	1366.96	1420.34		0.971254	0.659742	0.788458	0.661088	0.799497	0.238152	0.41	1.01837	0.823242	0.95525	0.823015	0.95519	0.42966	0.866557
212	40	ASAHL	7425.35	6639.03	8211.66	6925.18		1.07222	0.662627	0.791188	0.669078	0.80326	0.818467	0.882818	0.808488	0.270577	0.779113	0.270376	0.773136	0.0621205	0.375288
318	40	CATE	771.488	801.968	741.008	789.881		0.976714	0.667473	0.795236	0.664688	0.801643	0.575174	0.725411	1.08227	0.223341	0.779113	0.22301	0.773136	0.202233	0.702745
698	40	UBP25	1866.75	1902.31	1831.19	1905.26		0.979787	0.666656	0.795236	0.643418	0.786798	0.525312	0.685668	1.03884	0.432294	0.808713	0.431839	0.807162	0.641445	0.942784
1157	1	a-Synuclein	378.448	353.1	403.796	354.971		1.06614	0.667829	0.795236	0.683642	0.814065	0.639033	0.772116	0.874451	0.484921	0.834003	0.4848	0.833527	0.27071	0.766462
228	40	ASAH2	1787.52	1735.36	1839.67	1871.22		0.955267	0.670091	0.797208	0.613373	0.773656	0.961686	0.975763	0.943299	0.47672	0.827552	0.476621	0.826395	0.802593	0.98327
93	40	Persephin	454.804	471.02	438.588	474.57		0.958349	0.672365	0.799192	0.588916	0.762041	0.417178	0.587623	1.07395	0.170142	0.749737	0.169463	0.743941	0.271363	0.766462
831	1	IL-1b	2852.48	3600.87	2104.09	2520.51		1.13171	0.675693	0.802423	0.757835	0.865627	0.0010631	0.00756812	1.71136	0.348752	0.779113	0.344396	0.773136	0.567325	0.908963
881	1	LYNB	593.198	551.8	634.596	560.907		1.05757	0.677684	0.804063	0.696154	0.823011	0.844063	0.895033	0.869529	0.431147	0.808713	0.430718	0.807162	0.109761	0.512608
638	40	RS3A	1045.23	1152.94	937.524	1102.46		0.948094	0.680136	0.804218	0.669024	0.80326	0.70471	0.809863	1.22977	0.162601	0.746017	0.156807	0.719648	0.385853	0.838839
775	1	CK-MM	1229.49	881.908	1577.08	1145.99		1.07287	0.680257	0.804218	0.753905	0.86234	0.0990974	0.237293	0.559203	0.0740153	0.521345	0.0685056	0.495725	0.00432981	0.0721817
1156	1	Tropomyosin 4	10110	11949.7	8270.25	9148.04		1.10515	0.679452	0.804218	0.745609	0.856864	0.162393	0.325034	1.4449	0.388796	0.781748	0.385344	0.777773	0.141669	0.586723
1313	0	HCE003300	952.742	952.427	953.058	950.943		1.00189	0.67993	0.804218	0.702163	0.827145	0.467661	0.630409	0.999338	0.917215	0.979013	0.917214	0.978961	0.783678	0.98327
706	1	Osteocalcin	2389.03	2442.95	2335.11	2304.78		1.03655	0.685639	0.809854	0.745035	0.856864	0.121532	0.272208	1.04618	0.769287	0.938424	0.769049	0.938349	0.978291	1
387	40	FGF-6	469.106	448.348	489.864	482.574		0.972091	0.686502	0.810146	0.700141	0.825502	0.785455	0.867094	0.91525	0.34633	0.779113	0.343514	0.773136	0.758301	0.980061
1083	1	TCCR	1101.73	1109.07	1094.4	1127.06		0.977526	0.689167	0.812563	0.63206	0.78262	0.754507	0.84641	1.0134	0.747963	0.931949	0.747889	0.93174	0.617605	0.926407
589	40	PDE7A	833.54	840.176	826.904	810.763		1.02809	0.692349	0.815584	0.697698	0.824098	0.81018	0.88037	1.01605	0.85337	0.958898	0.853332	0.958444	0.90732	0.988465
1062	1	SEPR	781.775	721.192	842.358	794.971		0.9834	0.693392	0.816084	0.717499	0.839953	0.411017	0.584651	0.856159	0.00825204	0.148876	0.00815255	0.147081	0.00796077	0.102788
1308	0	HCE000414	18482	18523	18441	18452.1		1.00162	0.694582	0.816754	0.725618	0.84495	0.308295	0.488598	1.00445	0.468459	0.825918	0.467207	0.82371	0.949372	0.997161
259	40	CLC4K	375.086	377.18	372.992	369.637		1.01474	0.70118	0.820119	0.745324	0.856864	0.801914	0.875725	1.01123	0.856597	0.958898	0.856361	0.958444	0.464296	0.884918
504	40	WNT7A	601.132	693.76	508.504	555.437		1.08227	0.699412	0.820119	0.745571	0.856864	0.461369	0.624484	1.36432	0.34455	0.779113	0.34007	0.773136	0.550732	0.90551
534	40	MMP-14	1453.27	1341.86	1564.68	1609.33		0.903027	0.69824	0.820119	0.636847	0.784591	0.0655504	0.178601	0.857596	0.407553	0.801114	0.406594	0.796851	0.641445	0.942784
568	40	KLRF1	811.618	816.172	807.064	838.756		0.967645	0.700118	0.820119	0.657628	0.796776	0.728633	0.826537	1.01129	0.876925	0.961668	0.876682	0.961456	0.209222	0.715704
644	40	BID	1357.72	1404.3	1311.14	1380.57		0.98345	0.700594	0.820119	0.727562	0.846465	0.328671	0.505097	1.07105	0.278192	0.779113	0.277474	0.773136	0.393246	0.842562
1074	1	JAG1	321.815	314.388	329.242	316.407		1.01709	0.698967	0.820119	0.676113	0.808484	0.143561	0.304951	0.954885	0.286099	0.779113	0.285813	0.773136	0.161492	0.614522
596	40	GCKR	1015.26	992.124	1038.39	999.459		1.01581	0.702504	0.820939	0.702855	0.827221	0.477765	0.642714	0.955443	0.351637	0.779113	0.350459	0.773136	0.862608	0.988465
282	40	CSK21	619.084	627.536	610.632	624.078		0.991998	0.703676	0.821579	0.704867	0.828848	0.818465	0.882818	1.02768	0.284862	0.779113	0.284831	0.773136	0.335031	0.816167
346	40	IL-12 RB2	1604.56	1617.31	1591.82	1551.77		1.03402	0.706287	0.823898	0.676499	0.808484	0.0655486	0.178601	1.01601	0.846286	0.957452	0.846038	0.957407	0.361792	0.834543
133	40	Fractalkine/CX3CL-1	2189.62	2181.6	2197.65	2153.28		1.01688	0.710629	0.828228	0.733887	0.851568	0.881195	0.914527	0.992698	0.908367	0.978444	0.908365	0.978411	0.938697	0.994581
1231	0.005	C2	1650.09	1810.7	1489.49	1608.35		1.02596	0.714292	0.831762	0.687848	0.816859	0.181369	0.346685	1.21565	0.00241731	0.0860433	0.00209458	0.0745559	1.03046e-05	0.00141564
877	1	Carbonic anhydrase 6	6408.38	5045.92	7770.83	6726.62		0.952689	0.716811	0.833957	0.720542	0.842765	0.657161	0.780407	0.649341	0.0094384	0.161433	0.0092108	0.156308	0.00432981	0.0721817
388	40	FST	830.12	867.972	792.268	817.037		1.01601	0.718905	0.835656	0.785739	0.882357	0.0799857	0.206437	1.09555	0.283594	0.779113	0.279926	0.773136	0.393234	0.842562
159	40	sRANKL	779.094	851.072	707.116	796.152		0.978575	0.719672	0.83581	0.754302	0.86234	0.125549	0.278364	1.20358	0.0488677	0.415206	0.0462503	0.390459	0.023471	0.217686
725	1	CD177	780.354	823.158	737.55	815.968		0.956354	0.721863	0.837394	0.737323	0.854049	0.521826	0.682468	1.11607	0.526344	0.859908	0.525268	0.85892	0.891768	0.988465
904	1	TARC	766.685	897.335	636.035	802.925		0.954865	0.722308	0.837394	0.749211	0.858756	0.165448	0.32865	1.41083	0.0786464	0.533903	0.0762281	0.51992	0.278766	0.766462
431	40	BOC	1226.6	1148.92	1304.28	1324.04		0.926404	0.724601	0.839313	0.638723	0.784962	0.0419892	0.129812	0.880879	0.0860965	0.547773	0.08587	0.543705	0.0993932	0.485479
103	40	NADPH-P450 Oxidoreductase	4688.53	4325.3	5051.76	4467.5		1.04948	0.729203	0.843211	0.766736	0.872013	0.328677	0.505097	0.856196	0.476019	0.827552	0.475123	0.826395	0.686245	0.956385
415	40	MDM2	397.756	401.156	394.356	404.348		0.983697	0.729246	0.843211	0.741323	0.856423	0.532299	0.690678	1.01724	0.787403	0.942033	0.786889	0.941746	0.202233	0.702745
287	40	IL-15 Ra	1663.68	1699.47	1627.88	1681.24		0.989553	0.73051	0.843488	0.73698	0.854049	0.902293	0.928375	1.04398	0.265213	0.779113	0.263832	0.773136	0.364994	0.834543
426	40	Thymidine kinase	871.672	857.372	885.972	882.87		0.987316	0.730767	0.843488	0.74396	0.856864	0.987224	0.992449	0.967719	0.509009	0.847491	0.508841	0.847211	0.344841	0.825736
50	40	EG-VEGF	436.098	456.312	415.884	450.159		0.968764	0.733394	0.845779	0.721974	0.843691	0.4911	0.654642	1.09721	0.369171	0.779113	0.366315	0.773136	0.712379	0.966486
217	40	Enterokinase	700.954	790.444	611.464	669.219		1.04742	0.740516	0.849529	0.80229	0.893922	0.160379	0.324458	1.29271	0.337149	0.779113	0.332442	0.773136	0.86137	0.988465
362	40	PPAC	2779.1	2954.6	2603.6	2649.01		1.04911	0.739923	0.849529	0.749082	0.858756	0.826773	0.887417	1.13481	0.488636	0.835758	0.488075	0.834498	0.969326	0.998126
432	40	DHH	620.912	622.228	619.596	606.13		1.02439	0.738405	0.849529	0.709336	0.831875	0.227699	0.398851	1.00425	0.948248	0.987153	0.948228	0.987153	0.686245	0.956385
662	40	TNF-a	929.942	1084.91	774.972	877.359		1.05993	0.740186	0.849529	0.771112	0.874724	0.405027	0.579175	1.39994	0.204645	0.776758	0.199271	0.765584	0.509438	0.901606
1196	0.005	Protein S	2146.27	2205.82	2086.72	2190.69		0.979722	0.740008	0.849529	0.695362	0.822814	0.63184	0.768355	1.05707	0.240312	0.779113	0.23997	0.773136	0.240065	0.743316
1209	0.005	Apo E3	114647	107403	121892	111423		1.02893	0.739953	0.849529	0.731102	0.849084	0.64626	0.775159	0.881136	0.17511	0.755643	0.175058	0.748205	0.186182	0.669951
1014	1	41	2890.19	2882.7	2897.68	3062.06		0.943871	0.741999	0.850489	0.728893	0.847265	0.743039	0.840455	0.994831	0.978606	0.996873	0.978558	0.996845	0.0229122	0.217089
156	40	IL-4	933.91	911.832	955.988	946.404		0.986799	0.743405	0.85136	0.785881	0.882357	0.546407	0.700702	0.953811	0.492639	0.839335	0.490522	0.835728	0.793364	0.98327
48	40	Annexin V	1256.15	1262.36	1249.95	1309.58		0.959201	0.747186	0.851771	0.766648	0.872013	0.634754	0.768355	1.00993	0.957819	0.991704	0.957703	0.991584	0.0288813	0.243825
99	40	G-CSF-R	1900.34	2282.39	1518.3	1767.77		1.075	0.746764	0.851771	0.811427	0.898638	0.000622985	0.00536256	1.50325	0.354822	0.779113	0.350281	0.773136	0.908156	0.988465
126	40	Activin RIB	731.59	714.984	748.196	717.163		1.02012	0.748042	0.851771	0.739279	0.855563	0.183827	0.348345	0.955611	0.505264	0.845096	0.504245	0.844833	0.954003	0.997161
291	40	LYN	3107.85	3119.94	3095.76	3263.97		0.95217	0.748937	0.851771	0.76034	0.867737	0.33936	0.515997	1.00781	0.970179	0.996873	0.970117	0.996845	0.271363	0.766462
470	40	GP114	1014.84	1028.5	1001.19	1024.42		0.99065	0.747035	0.851771	0.77374	0.875161	0.442119	0.607798	1.02727	0.538292	0.863496	0.537699	0.862545	0.686245	0.956385
619	40	Cyclin B1	1099.4	1139.49	1059.31	1062.8		1.03443	0.744972	0.851771	0.793451	0.887829	0.176883	0.342078	1.07569	0.68654	0.910547	0.685986	0.909833	0.563685	0.908963
655	40	BAD	2558.25	2600.28	2516.22	2459.23		1.04026	0.74884	0.851771	0.747779	0.858609	0.163585	0.325933	1.03341	0.819613	0.95525	0.81917	0.95519	0.375336	0.838839
1210	0.005	Apo E4	169701	162409	176993	166105		1.02165	0.745159	0.851771	0.724341	0.844209	0.515292	0.677285	0.917601	0.178819	0.757249	0.178795	0.75472	0.232795	0.742352
811	1	Growth hormone receptor	880.775	885.238	876.312	900.436		0.978165	0.751193	0.853599	0.77482	0.875161	0.551747	0.705487	1.01019	0.921484	0.980167	0.92148	0.980161	0.617605	0.926407
960	1	SKP1	1116.15	1130.08	1102.23	1132.26		0.985778	0.752522	0.854371	0.723471	0.843943	0.859881	0.90196	1.02527	0.544997	0.864943	0.544179	0.862823	0.721181	0.973151
280	40	CDK1/cyclin B	642.362	638.976	645.748	649.63		0.988813	0.754029	0.854985	0.780566	0.880142	0.615852	0.755896	0.989513	0.845793	0.957452	0.845777	0.957407	0.892933	0.988465
571	40	MICB	3397.39	1832.18	4962.59	4308.51		0.788528	0.75436	0.854985	0.751819	0.860996	0.22159	0.393307	0.369199	0.361946	0.779113	0.357401	0.773136	0.787752	0.98327
606	40	Cyclophilin F	4465.11	4556.26	4373.96	4740.36		0.941934	0.759561	0.86014	0.8081	0.897854	0.0526765	0.150492	1.04168	0.910739	0.978444	0.910474	0.978411	0.163779	0.614522
496	40	Glypican 3	936.718	813.692	1059.74	974.104		0.96162	0.761102	0.861144	0.72299	0.843943	0.61961	0.759094	0.767819	0.0100327	0.163953	0.00925743	0.156308	0.00120111	0.032283
1312	0	HCE004331	46.0519	46.2731	45.8308	45.3464		1.01556	0.768119	0.868338	0.796776	0.888531	0.816465	0.882818	1.00965	0.90492	0.976869	0.904728	0.976662	0.341093	0.818251
1089	1	IMDH2	7899.66	7570.8	8228.51	7992.73		0.988355	0.769639	0.869309	0.768075	0.872782	0.3613	0.533569	0.92007	0.0751194	0.523451	0.0750141	0.51906	0.15877	0.614522
587	40	TWEAKR	764.64	676.236	853.044	810.804		0.943064	0.773059	0.870931	0.762463	0.869359	0.760942	0.850731	0.792733	0.307377	0.779113	0.303884	0.773136	0.525266	0.901923
990	1	CLC1B	1061.04	1093.47	1028.61	1040.16		1.02007	0.772493	0.870931	0.781362	0.880286	0.81262	0.88084	1.06305	0.489519	0.836182	0.489406	0.834907	0.54293	0.902827
1254	0.005	HGFA	3770.11	3250.85	4289.37	3920.94		0.961531	0.772344	0.870931	0.741212	0.856423	0.675497	0.788679	0.757884	0.0168739	0.213683	0.0164568	0.2084	0.0104097	0.124633
359	40	DLRB1	3283.78	3573.76	2993.8	3163.87		1.0379	0.774821	0.872171	0.789635	0.885063	0.987224	0.992449	1.19372	0.314265	0.779113	0.312931	0.773136	0.563685	0.908963
234	40	BGN	7458.27	6575.44	8341.11	7582.53		0.983613	0.776283	0.87307	0.809549	0.897854	0.525314	0.685668	0.788317	0.0102353	0.163953	0.010092	0.161187	0.0151942	0.166858
360	40	HSP 40	431.524	443.084	419.964	441.096		0.978299	0.779337	0.875757	0.763082	0.869359	0.661611	0.782177	1.05505	0.503923	0.845096	0.502939	0.844833	0.945856	0.997161
528	40	FAK1	399.344	406.632	392.056	408.263		0.978154	0.780639	0.876472	0.774176	0.875161	0.728633	0.826537	1.03718	0.685397	0.910547	0.685367	0.909833	0.512758	0.901606
27	40	FLRT3	3931.07	3662.64	4199.51	3999.45		0.982903	0.783765	0.879232	0.796563	0.888531	0.511486	0.673627	0.872159	0.108298	0.608225	0.108242	0.600493	0.0740812	0.410612
461	40	ATS15	614.952	612.892	617.012	620.815		0.990556	0.786296	0.881321	0.785263	0.882357	0.826772	0.887417	0.993323	0.872565	0.961647	0.872555	0.961456	0.992259	1
1310	0	HCE004333	216.798	218.696	214.9	215.736		1.00492	0.788266	0.882777	0.795223	0.888302	0.754491	0.84641	1.01766	0.454605	0.818706	0.454078	0.818086	0.82615	0.988465
829	1	FSH	1003.1	1136.04	870.165	921.432		1.08864	0.790649	0.884394	0.809909	0.897854	0.947723	0.963823	1.30555	0.550379	0.864943	0.550377	0.862823	0.368061	0.835752
1137	1	NG36	464.056	407.977	520.135	474.096		0.978821	0.791052	0.884394	0.773525	0.875161	0.832239	0.890381	0.784368	0.00167506	0.0735351	0.0016295	0.0715352	0.000935139	0.0279904
12	40	STAT1	1059.77	1297.88	821.648	1123.34		0.943409	0.792618	0.884879	0.811981	0.898638	0.650047	0.775464	1.57961	0.177866	0.755643	0.17201	0.745186	0.254776	0.758311
151	40	Topoisomerase I	1450.92	1592.99	1308.84	1510.1		0.960806	0.793502	0.884879	0.771779	0.874728	0.414126	0.587623	1.2171	0.177485	0.755643	0.174807	0.748205	0.146715	0.600204
355	40	PTK6	541.24	515.508	566.972	555.344		0.974602	0.793247	0.884879	0.74485	0.856864	0.378471	0.548355	0.90923	0.112764	0.621424	0.110815	0.608099	0.196939	0.69536
982	1	PHI	539.238	527.404	551.073	556.593		0.96882	0.797805	0.888925	0.768971	0.873047	0.660814	0.782177	0.957049	0.678299	0.906923	0.678191	0.90678	0.963825	0.998126
988	1	Triosephosphate isomerase	2977.13	2961.33	2992.93	2891.85		1.02949	0.801334	0.892103	0.794883	0.888302	0.548384	0.701867	0.989442	0.933499	0.984054	0.933398	0.984054	0.113943	0.519249
399	40	Neurotrophin-5	349.704	352.268	347.14	353.148		0.990247	0.804243	0.892635	0.78935	0.885063	0.532297	0.690678	1.01477	0.714041	0.92105	0.714039	0.920874	0.734189	0.977498
465	40	CONA1	468.762	476.324	461.2	473.544		0.989901	0.803142	0.892635	0.825176	0.906106	0.344783	0.518948	1.03279	0.60149	0.877584	0.60113	0.87735	0.908156	0.988465
508	40	Endoglin	1960.33	1820.3	2100.36	1984.24		0.987953	0.805662	0.892635	0.82416	0.906106	0.777257	0.862382	0.866659	0.0438643	0.391992	0.0438643	0.390036	0.126084	0.55484
563	40	JAG2	882.372	890.72	874.024	892.637		0.9885	0.805879	0.892635	0.803369	0.894057	0.661614	0.782177	1.0191	0.732152	0.930239	0.731827	0.929955	0.969326	0.998126
913	1	CLC7A	367.867	383.75	351.985	362.746		1.01412	0.805365	0.892635	0.82913	0.906955	0.603419	0.745602	1.09025	0.31974	0.779113	0.317678	0.773136	0.47297	0.891133
1269	0.005	Kininogen, HMW	30227.3	31539.1	28915.6	31160.1		0.970066	0.805063	0.892635	0.776396	0.87619	0.452357	0.618003	1.09073	0.403216	0.796154	0.402742	0.794028	0.0979278	0.481235
198	40	IL-13	2109.58	1937.45	2281.7	2074.24		1.01704	0.811292	0.897479	0.851518	0.919649	0.213621	0.383295	0.849127	0.206559	0.779113	0.201339	0.76637	0.407412	0.851973
783	1	FGF-19	231.3	196.069	266.531	225.757		1.02455	0.811615	0.897479	0.814463	0.900628	0.824378	0.887014	0.735635	0.0124233	0.183172	0.0115213	0.176437	0.0136703	0.156554
9	40	IL-23	1837.55	2033.34	1641.76	1876.37		0.979314	0.812572	0.897783	0.803769	0.894057	0.70471	0.809863	1.23851	0.0244055	0.27239	0.0229684	0.25925	0.0954104	0.479601
641	40	GITR	2001.66	2191.71	1811.61	2047.56		0.977585	0.814869	0.899566	0.784149	0.882357	0.604634	0.745602	1.20981	0.0109129	0.171098	0.0107957	0.169262	0.013571	0.156554
429	40	AMNLS	271.724	268.548	274.9	269.448		1.00845	0.81729	0.899976	0.820608	0.904386	0.608362	0.748797	0.976893	0.604895	0.877584	0.604885	0.87735	0.464296	0.884918
616	40	calgranulin B	1941.99	2207.15	1676.83	2008.64		0.966818	0.817161	0.899976	0.830514	0.906955	0.589819	0.735598	1.31627	0.187468	0.767046	0.183899	0.756582	0.231218	0.742352
789	1	LD78-beta	1844.2	2039.9	1648.5	1866.31		0.988154	0.816668	0.899976	0.82883	0.906955	0.65352	0.777235	1.23743	0.00188388	0.0784329	0.00173888	0.0715657	0.00200496	0.0455265
55	40	FGF-8B	2154.09	2322.1	1986.08	2190.7		0.983287	0.81995	0.900075	0.861622	0.926928	0.00542067	0.0271461	1.16918	0.273535	0.779113	0.268734	0.773136	1	1
227	40	METAP1	1260.14	1306.04	1214.24	1294.79		0.973235	0.81999	0.900075	0.841626	0.915295	0.205867	0.371916	1.0756	0.695061	0.910841	0.694093	0.910467	0.238895	0.743316
354	40	pTEN	1440.93	1547.58	1334.29	1473.17		0.978118	0.819024	0.900075	0.842583	0.915295	0.323419	0.499932	1.15985	0.334535	0.779113	0.330701	0.773136	0.847517	0.988465
1193	0.005	IGFBP-5	2100	1975.86	2224.14	2117.33		0.991816	0.820114	0.900075	0.824436	0.906106	0.91565	0.939183	0.888372	0.00743682	0.141946	0.00743438	0.138033	0.00552038	0.0816892
65	40	4-1BB	703.224	730.744	675.704	713.115		0.98613	0.821216	0.900317	0.846794	0.918458	0.0754968	0.197678	1.08146	0.431746	0.808713	0.431407	0.807162	0.0352687	0.265984
1181	0.005	Coagulation Factor XI	1682.79	1788.23	1577.34	1663.58		1.01155	0.821702	0.900317	0.808554	0.897854	0.419681	0.590513	1.1337	0.0119311	0.182712	0.0117099	0.177255	0.0217954	0.209523
395	40	IP-10	1040.98	1151.37	930.592	1068.4		0.974337	0.824169	0.901403	0.81917	0.903557	0.826773	0.887417	1.23725	0.109979	0.612364	0.107795	0.600493	0.238895	0.743316
658	40	HINT1	1550.92	1758.79	1343.04	1603.22		0.967374	0.824746	0.901403	0.851915	0.919649	0.190971	0.353739	1.30956	0.285379	0.779113	0.280442	0.773136	0.969326	0.998126
1247	0.005	Thrombospondin-1	13109.7	12034.7	14184.7	12855		1.01981	0.823949	0.901403	0.82942	0.906955	0.891682	0.922502	0.848433	0.138521	0.688422	0.13805	0.683571	0.136725	0.571639
230	40	Semaphorin 3A	2298.57	2287.67	2309.48	2283.36		1.00666	0.829602	0.905207	0.841038	0.915295	0.995741	0.997491	0.990559	0.823211	0.95525	0.82319	0.95519	0.953581	0.997161
1197	0.005	Thyroxine-Binding Globulin	41598.1	43457.6	39738.5	41056.8		1.01318	0.829146	0.905207	0.81606	0.901637	0.589431	0.735598	1.09359	0.136365	0.687568	0.136363	0.680265	0.0485427	0.331248
1294	0.005	Ficolin-3	580.327	606.454	554.2	565.857		1.02557	0.832549	0.907671	0.833024	0.908942	0.682886	0.793087	1.09429	0.526419	0.859908	0.525861	0.85892	0.792471	0.98327
169	40	CD36 ANTIGEN	10845.7	8932.22	12759.2	10674.7		1.01602	0.835283	0.909461	0.842844	0.915295	0.868577	0.90715	0.700061	0.00015221	0.0143187	0.000150335	0.0131994	6.12153e-05	0.00447892
441	40	CHST6	541.604	553.352	529.856	551.411		0.982215	0.83585	0.909461	0.843016	0.915295	0.344783	0.518948	1.04434	0.706067	0.913304	0.705772	0.913067	0.385853	0.838839
555	40	CD83	566.018	609.044	522.992	579.519		0.976704	0.83656	0.909461	0.791296	0.88617	0.0310497	0.104318	1.16454	0.00654872	0.138958	0.00570277	0.121138	0.00623611	0.0864522
588	40	UNC5H4	4463.26	4376.8	4549.73	4377.8		1.01952	0.836953	0.909461	0.826297	0.906106	0.560702	0.715547	0.96199	0.687523	0.910841	0.687354	0.910467	0.892933	0.988465
864	1	FCG2B	1948.53	2449.15	1447.92	2008.53		0.970127	0.838982	0.910283	0.851058	0.919649	0.287242	0.46819	1.6915	0.0138552	0.19412	0.0124303	0.179157	0.0252926	0.226601
1282	0.005	MIS	1972.7	1903.66	2041.74	2007.31		0.982757	0.839092	0.910283	0.848156	0.918556	0.65352	0.777235	0.932371	0.547227	0.864943	0.547143	0.862823	0.408196	0.851973
286	40	HIPK3	1024.25	1052.32	996.176	1001.96		1.02224	0.844418	0.911675	0.869355	0.931603	0.773169	0.859206	1.05636	0.76541	0.938424	0.765187	0.938349	1	1
801	1	ERK-1	862.719	870.077	855.362	883.579		0.976392	0.844528	0.911675	0.824485	0.906106	0.440313	0.605948	1.0172	0.875179	0.961668	0.875058	0.961456	0.737078	0.977498
1052	1	Mammaglobin 2	35607	34411.4	36802.5	35819.7		0.994061	0.84398	0.911675	0.862177	0.926928	0.867813	0.90715	0.935029	0.141545	0.700806	0.140979	0.695393	0.131912	0.562228
1202	0.005	C3adesArg	140248	136863	143634	141654		0.990072	0.844249	0.911675	0.830375	0.906955	0.851965	0.898349	0.95286	0.330862	0.779113	0.330493	0.773136	0.321426	0.806321
1291	0.005	Prothrombin	69245.9	71598.7	66893.2	70274.6		0.985362	0.842274	0.911675	0.864666	0.927334	0.228044	0.398851	1.07034	0.567718	0.864943	0.567713	0.862823	0.377861	0.838839
1292	0.005	CD27	6424.87	5901.21	6948.53	6311.52		1.01796	0.844048	0.911675	0.825893	0.906106	0.315538	0.495308	0.849275	0.0427573	0.385694	0.0414385	0.377681	0.00659484	0.0886265
11	40	IL-12	569.592	565.324	573.86	582.278		0.978214	0.850284	0.915637	0.818732	0.903557	0.0464818	0.13915	0.985125	0.851421	0.958236	0.851388	0.958013	0.770992	0.983033
364	40	PSA6	986.378	985.72	987.036	993.967		0.992365	0.849292	0.915637	0.837969	0.91358	0.646208	0.775159	0.998667	0.974023	0.996873	0.974022	0.996845	0.832481	0.988465
621	40	Keratin 18	1358.18	1369.7	1346.66	1366.9		0.993621	0.849772	0.915637	0.847325	0.918458	0.987224	0.992449	1.0171	0.665816	0.898442	0.665642	0.898207	0.969326	0.998126
92	40	PECAM-1	2047.39	2078.2	2016.58	2056.76		0.995445	0.853399	0.918241	0.879406	0.93628	0.367028	0.537084	1.03056	0.477567	0.827552	0.476313	0.826395	0.892933	0.988465
244	40	IL24	397.138	414.564	379.712	393.263		1.00985	0.855027	0.918492	0.871462	0.932413	0.60463	0.745602	1.09179	0.275383	0.779113	0.274034	0.773136	0.385853	0.838839
812	1	Luteinizing hormone	846.442	920	772.885	814.721		1.03893	0.854943	0.918492	0.859355	0.925405	0.766031	0.854969	1.19035	0.506156	0.845096	0.50613	0.844833	0.656523	0.946267
89	40	TrkC	4196.02	3674.35	4717.68	4232.96		0.991273	0.860293	0.923384	0.872915	0.93278	0.673265	0.787469	0.778846	0.000255075	0.0197608	0.000223918	0.017347	0.000129366	0.00791097
125	40	ACE2	788.148	851.796	724.5	799.278		0.986075	0.861152	0.923384	0.84881	0.918556	0.681074	0.791683	1.1757	0.0403328	0.374073	0.036495	0.356029	0.0895474	0.466142
420	40	PESC	510.218	505.744	514.692	506.104		1.00813	0.861685	0.923384	0.864465	0.927334	0.700747	0.809547	0.982615	0.762197	0.938424	0.762197	0.938349	0.697967	0.962318
118	40	HIV-2 Rev	323.864	322.856	324.872	325.215		0.995846	0.863091	0.924138	0.876139	0.934311	0.902293	0.928375	0.993794	0.859977	0.959009	0.859954	0.958984	0.98466	1
558	40	EPHAA	566.22	568.852	563.588	570.296		0.992852	0.864088	0.924455	0.853722	0.920845	0.830932	0.889705	1.00934	0.826725	0.955469	0.826655	0.955382	0.869001	0.988465
617	40	CBPE	2095.58	2162.95	2028.21	2072.01		1.01137	0.866335	0.926106	0.890748	0.943024	0.728631	0.826537	1.06643	0.578853	0.865323	0.576822	0.862823	0.515685	0.901923
1290	0.005	Apo E2	207463	200503	214424	209052		0.992401	0.868632	0.927809	0.858267	0.92499	0.727836	0.826537	0.935077	0.144148	0.705332	0.14387	0.699177	0.101756	0.490887
888	1	BTK	1526.84	1695.63	1358.05	1571.44		0.971621	0.869975	0.92849	0.885819	0.940826	0.184688	0.348474	1.24858	0.419823	0.804887	0.417491	0.80268	0.39793	0.842562
475	40	Livin B	199.176	202.152	196.2	200.311		0.994333	0.874064	0.932099	0.892188	0.943026	0.657746	0.780407	1.03034	0.604465	0.877584	0.603661	0.87735	1	1
331	40	STX1a	991.922	1008.94	974.908	999.533		0.992385	0.875019	0.932363	0.899006	0.947193	0.161972	0.325034	1.0349	0.688901	0.910841	0.688868	0.910467	0.126084	0.55484
200	40	PlGF	930.418	948	912.836	935.681		0.994375	0.878216	0.935013	0.888792	0.943024	0.876985	0.911595	1.03852	0.475583	0.827552	0.474207	0.826395	0.377305	0.838839
786	1	IGFBP-1	613.996	612.031	615.962	591.121		1.0387	0.879712	0.935848	0.871527	0.932413	0.176477	0.341794	0.993618	0.979842	0.996873	0.979841	0.996845	0.978291	1
1307	0	HCE003167	9957.7	9965.58	9949.82	9963.57		0.999411	0.880765	0.936212	0.890047	0.943024	1	1	1.00158	0.774518	0.938424	0.774518	0.938349	0.461804	0.884918
1250	0.005	TAFI	15001.8	15179.7	14823.9	14876.6		1.00841	0.883072	0.937908	0.864435	0.927334	0.212853	0.382438	1.024	0.605046	0.877584	0.604553	0.87735	0.218719	0.727405
593	40	PDE9A	700.282	717.472	683.092	691.837		1.01221	0.884783	0.938968	0.873286	0.93278	0.137845	0.298589	1.05033	0.535588	0.861258	0.535079	0.860438	0.892933	0.988465
479	40	SLIK5	2519.82	2397.52	2642.12	2496.37		1.00939	0.887376	0.939637	0.891469	0.943024	0.851805	0.898349	0.907424	0.251106	0.779113	0.250778	0.773136	0.157935	0.614522
695	40	ATPO	2911.68	3162.37	2660.99	2959.76		0.983757	0.886228	0.939637	0.904431	0.952147	0.0720546	0.190937	1.18842	0.366931	0.779113	0.364587	0.773136	0.7437	0.977498
1201	0.005	C3	56597.9	58358.1	54837.7	55644		1.01714	0.887553	0.939637	0.881815	0.938085	0.483269	0.648131	1.0642	0.626094	0.883196	0.625646	0.882292	0.071227	0.399174
123	40	SOD	1749.17	1835.87	1662.47	1734.43		1.0085	0.890029	0.941142	0.913847	0.959758	0.293025	0.474096	1.1043	0.37874	0.781728	0.37519	0.776926	0.877749	0.988465
516	40	EPI	2078.79	2043.48	2114.1	2097.44		0.991108	0.890405	0.941142	0.875163	0.934027	0.604634	0.745602	0.966592	0.542431	0.864869	0.542402	0.862823	0.354829	0.831511
164	40	PTHrP	1024.73	996.1	1053.35	1019.71		1.00491	0.891209	0.941237	0.883634	0.939262	0.673265	0.787469	0.945648	0.12338	0.639801	0.12326	0.63262	0.136104	0.571639
901	1	MIP-5	2461.95	2598.01	2325.89	2486.49		0.990133	0.893729	0.94245	0.898824	0.947193	0.422595	0.593979	1.117	0.260717	0.779113	0.260148	0.773136	0.484281	0.898102
961	1	UBE2N	1215.1	1253.68	1176.52	1195.16		1.01668	0.893789	0.94245	0.898553	0.947193	0.927664	0.948587	1.06558	0.694976	0.910841	0.694378	0.910467	0.387818	0.838839
8	40	SMAD2	4206.99	4562.07	3851.9	4138.67		1.01651	0.896775	0.944842	0.915342	0.960562	0.187374	0.351293	1.18437	0.432223	0.808713	0.43053	0.807162	0.98466	1
281	40	Chymase	1610.33	1617.06	1603.61	1630.19		0.98782	0.899609	0.94707	0.890795	0.943024	0.712653	0.813412	1.00838	0.930719	0.983899	0.930719	0.983801	0.714774	0.966486
1256	0.005	Albumin	10534.6	9353.29	11715.9	10651.3		0.98904	0.902147	0.948984	0.898184	0.947193	0.947723	0.963823	0.798345	0.020225	0.239966	0.0197863	0.234762	0.00115784	0.0317682
75	40	ERBB4	264.116	276.656	251.576	262.507		1.00613	0.903769	0.949932	0.916093	0.960584	0.608357	0.748797	1.09969	0.224132	0.779113	0.22142	0.773136	0.317652	0.801432
84	40	MSP R	1371.99	1439.26	1304.72	1381.57		0.993068	0.906394	0.951849	0.925983	0.966339	0.0772706	0.201117	1.10311	0.364157	0.779113	0.36068	0.773136	0.590014	0.917599
344	40	FGR	812.642	799.932	825.352	783.059		1.03778	0.907039	0.951849	0.877415	0.934916	0.000370597	0.00366975	0.969201	0.788246	0.942033	0.788219	0.941746	0.57678	0.91086
493	40	TRAIL R1	1893.09	1895.02	1891.16	1900.12		0.996299	0.910607	0.954833	0.926956	0.966588	0.458131	0.62245	1.00204	0.971574	0.996873	0.971573	0.996845	0.512758	0.901606
328	40	TNR4	2706.56	2295.18	3117.94	2657.97		1.01828	0.913692	0.955784	0.935609	0.970068	0.000491299	0.00453075	0.736119	0.355347	0.779113	0.350913	0.773136	0.686245	0.956385
557	40	DcR3	1090.08	1058.52	1121.64	1081.59		1.00785	0.913202	0.955784	0.908995	0.956187	0.681076	0.791683	0.943729	0.452527	0.818706	0.451446	0.816696	0.563685	0.908963
956	1	TCTP	3661.55	4238.77	3084.32	3721.06		0.984007	0.913099	0.955784	0.923623	0.965406	0.181371	0.346685	1.37429	0.16657	0.747746	0.162229	0.738154	0.806494	0.984386
202	40	ULBP-2	662.408	638.024	686.792	669.97		0.988712	0.915018	0.956411	0.913088	0.959726	0.229763	0.399739	0.928992	0.546982	0.864943	0.546386	0.862823	0.915013	0.988727
293	40	PDGF Rb	5370.66	5306.06	5435.26	5420.11		0.990876	0.916091	0.956774	0.919386	0.963271	0.876986	0.911595	0.976231	0.832709	0.957452	0.832668	0.957345	0.758301	0.980061
22	40	BTC	1084.04	1056.33	1111.75	1077.97		1.00563	0.920507	0.957589	0.93854	0.970068	0.04363	0.134254	0.950154	0.627133	0.883196	0.62705	0.882292	0.254776	0.758311
299	40	TrkA	6050.29	7165.79	4934.79	5934.34		1.01954	0.919856	0.957589	0.940605	0.970068	0.000129681	0.00177907	1.4521	0.334128	0.779113	0.329489	0.773136	0.563685	0.908963
781	1	EMAP-2	1849.51	1876.01	1823	1840.33		1.00498	0.917995	0.957589	0.93628	0.970068	0.198403	0.362413	1.02908	0.749583	0.932201	0.748768	0.93174	0.174204	0.639071
788	1	IL-22	247.412	264.054	230.769	248.429		0.995906	0.918337	0.957589	0.932893	0.969015	0.149171	0.31036	1.14423	0.0470723	0.405191	0.044824	0.390459	0.113943	0.519249
1093	1	PDE5A	939.838	972.681	906.996	934.35		1.00587	0.919406	0.957589	0.923126	0.965406	0.995976	0.997491	1.07242	0.357456	0.779113	0.356614	0.773136	0.436677	0.87874
98	40	EPO-R	551.256	563.168	539.344	549.393		1.00339	0.922479	0.958883	0.932396	0.969015	0.876986	0.911595	1.04417	0.422168	0.804887	0.421439	0.803234	0.802593	0.98327
735	1	Adrenomedullin	2443.48	2458.39	2428.57	2451.88		0.996576	0.926409	0.962208	0.923281	0.965406	0.828307	0.887616	1.01228	0.764043	0.938424	0.763792	0.938349	0.963825	0.998126
463	40	BST1	5941.28	6075.09	5807.47	5894.28		1.00797	0.928591	0.963715	0.925736	0.966339	0.902293	0.928375	1.04608	0.642545	0.893344	0.642404	0.892887	0.488209	0.89926
389	40	Granzyme B	294.656	292.568	296.744	293.004		1.00564	0.929356	0.963749	0.928236	0.967158	0.801909	0.875725	0.985927	0.846862	0.957452	0.846856	0.957407	0.85375	0.988465
3	40	PIAS4	1315.81	1468.23	1163.38	1321.97		0.995338	0.93355	0.965974	0.943681	0.97059	0.494469	0.65713	1.26204	0.00877622	0.15411	0.00861269	0.152829	0.00186329	0.0440955
104	40	NANOG	272.524	284.396	260.652	274.307		0.993499	0.933702	0.965974	0.931313	0.969015	0.597201	0.741301	1.09109	0.318329	0.779113	0.315786	0.773136	0.98466	1
1040	1	DBNL	3512.3	3450.72	3573.88	3489.64		1.00649	0.933367	0.965974	0.939609	0.970068	0.987928	0.992449	0.965538	0.75437	0.935374	0.7538	0.934797	0.109761	0.512608
95	40	TECK	2127.44	2228.87	2026.01	2104.15		1.01107	0.935246	0.966747	0.943425	0.97059	0.642382	0.774032	1.10013	0.648079	0.895538	0.647189	0.894384	0.630517	0.931976
312	40	TGF-b3	796.648	839.572	753.724	799.533		0.996391	0.936075	0.966747	0.932962	0.969015	0.630952	0.768355	1.1139	0.0233827	0.265649	0.0230313	0.25925	0.0517771	0.342065
1085	1	PDK1	772.923	749.265	796.581	776.007		0.996026	0.936651	0.966747	0.937792	0.970068	0.991952	0.995732	0.940602	0.325623	0.779113	0.32505	0.773136	0.551976	0.905847
57	40	GV	530.946	542.868	519.024	531.981		0.998054	0.938466	0.967862	0.945533	0.97059	0.52879	0.688159	1.04594	0.239043	0.779113	0.236784	0.773136	0.573623	0.91086
677	40	Cathepsin H	904.06	940.992	867.128	899.367		1.00522	0.940212	0.968146	0.940372	0.970068	0.582475	0.732006	1.08518	0.327438	0.779113	0.325824	0.773136	0.892933	0.988465
1006	1	C1-Esterase Inhibitor	6983.44	7219.62	6747.26	6945.17		1.00551	0.939686	0.968146	0.934982	0.970068	0.675497	0.788679	1.07001	0.351728	0.779113	0.351154	0.773136	0.28698	0.766462
367	40	SBDS	2896.86	3248.47	2545.25	2871.31		1.0089	0.941945	0.969173	0.952224	0.975179	0.137845	0.298589	1.27629	0.240787	0.779113	0.23654	0.773136	0.938697	0.994581
310	40	Lymphotoxin a1/b2	209.64	210.1	209.18	208.907		1.00351	0.943113	0.969617	0.945472	0.97059	0.931942	0.951447	1.0044	0.945431	0.986432	0.94541	0.986416	0.72919	0.977498
178	40	IL-1Rrp2	1046.5	1016.55	1076.44	1049.74		0.996905	0.945302	0.970352	0.939638	0.970068	0.355793	0.528019	0.944358	0.176779	0.755643	0.176754	0.748506	0.151046	0.605772
627	40	SHPS1	4297.53	4238.93	4356.12	4323.95		0.993889	0.944842	0.970352	0.944874	0.97059	0.650047	0.775464	0.973097	0.79846	0.944977	0.79846	0.944808	0.7437	0.977498
409	40	FER	567.618	654.32	480.916	574.496		0.988027	0.948048	0.971657	0.954848	0.976978	0.205867	0.371916	1.36057	0.293205	0.779113	0.289871	0.773136	0.686245	0.956385
520	40	ARP19	877.526	870.864	884.188	873.115		1.00505	0.947805	0.971657	0.944485	0.97059	0.948929	0.964305	0.984931	0.849496	0.958236	0.849496	0.958013	0.98466	1
433	40	FGF-12	414.406	423.212	405.6	413.193		1.00294	0.950489	0.973401	0.948953	0.972585	0.438953	0.605948	1.04342	0.42164	0.804887	0.420444	0.803195	0.938697	0.994581
37	40	EFNB2	8727.48	8965.24	8489.71	8756.2		0.99672	0.952674	0.974123	0.958129	0.976982	0.634754	0.768355	1.05601	0.516011	0.855903	0.515589	0.855203	0.686245	0.956385
172	40	ENA-78	1235.19	1247.72	1222.66	1229.31		1.00478	0.952025	0.974123	0.955751	0.976978	0.464625	0.626959	1.0205	0.855221	0.958898	0.855205	0.958444	0.41845	0.86009
180	40	NKp30	566.316	588.948	543.684	564.344		1.00349	0.953483	0.974195	0.947252	0.971597	0.408045	0.582235	1.08325	0.12218	0.639801	0.120111	0.630221	0.294729	0.777596
497	40	IL-1a	1515.26	1405.27	1625.26	1508.43		1.00453	0.957378	0.977416	0.963835	0.979453	0.29795	0.478542	0.864642	0.289905	0.779113	0.286864	0.773136	0.375336	0.838839
111	40	Activin A	5480	5933.92	5026.08	5501.19		0.996148	0.958534	0.977838	0.960142	0.976982	0.650047	0.775464	1.18063	0.0823471	0.541032	0.0820544	0.53764	0.0517771	0.342065
248	40	Nectin-like protein 2	1717.69	1645.49	1789.88	1722.74		0.997064	0.959602	0.97817	0.958519	0.976982	0.744732	0.840455	0.919331	0.19812	0.772219	0.198011	0.765383	0.231218	0.742352
386	40	Eotaxin-2	691.836	701.02	682.652	689.967		1.00271	0.960681	0.978478	0.967392	0.981654	0.307971	0.488598	1.02691	0.773939	0.938424	0.773604	0.938349	0.930421	0.994581
598	40	CK2-A2:B	745.314	757.176	733.452	729.33		1.02192	0.962876	0.978478	0.959797	0.976982	0.0703777	0.187247	1.03235	0.94473	0.986432	0.94467	0.986416	0.121291	0.543334
1041	1	DERM	1428.3	1390.36	1466.23	1422.31		1.00421	0.962242	0.978478	0.956207	0.976978	0.220355	0.392172	0.948253	0.457879	0.821563	0.457695	0.821233	0.47297	0.891133
1262	0.005	Prekallikrein	32438.1	31404	33472.3	32556.9		0.996351	0.961448	0.978478	0.957367	0.976982	0.315538	0.495308	0.938207	0.368414	0.779113	0.368402	0.775775	0.750814	0.980001
550	40	TS	677.496	718.584	636.408	684.604		0.989618	0.964786	0.979663	0.960661	0.976982	0.364196	0.535319	1.12912	0.575635	0.864943	0.575555	0.862823	0.231218	0.742352
705	1	LRRK2	22676	21163.7	24188.4	22743.1		0.997052	0.966653	0.980803	0.967952	0.981654	0.923657	0.945922	0.874953	0.142539	0.703087	0.142475	0.697125	0.247491	0.747583
1190	0.005	Cystatin C	1643.28	1653.45	1633.1	1647.64		0.997353	0.968074	0.981488	0.968237	0.981654	0.582492	0.732006	1.01247	0.877457	0.961668	0.877457	0.961456	0.848914	0.988465
1239	0.005	Antithrombin III	44456.2	41286.2	47626.1	44563.5		0.997592	0.971544	0.984249	0.973465	0.986195	0.5088	0.671433	0.86688	0.121443	0.639761	0.121259	0.631978	0.0265596	0.234758
1	40	CHIP	613.704	568.36	659.048	615.57		0.996968	0.978599	0.987105	0.982087	0.990721	0.11412	0.260711	0.862395	0.431551	0.808713	0.430792	0.807162	0.0408792	0.297447
167	40	AREG	1588.28	1578.91	1597.66	1593.89		0.996485	0.977742	0.987105	0.974853	0.986842	0.108138	0.253864	0.988265	0.915851	0.979013	0.915788	0.978961	0.28866	0.766462
464	40	CBX5	694.96	688.264	701.656	695.811		0.998777	0.97886	0.987105	0.983513	0.990721	0.161972	0.325034	0.980914	0.821839	0.95525	0.821704	0.95519	0.497064	0.900319
1104	1	CPNE1	859.39	940.281	778.5	856.654		1.00319	0.977246	0.987105	0.98055	0.990721	0.201945	0.366547	1.20781	0.292126	0.779113	0.289602	0.773136	0.54293	0.902827
1115	1	sLeptin R	1868.28	1619.96	2116.6	1871.41		0.998325	0.978117	0.987105	0.981028	0.990721	0.589431	0.735598	0.765362	0.00404996	0.106833	0.00377648	0.101503	0.0104097	0.124633
1144	1	eIF-4H	891.24	982.842	799.638	887.489		1.00423	0.97718	0.987105	0.979039	0.990318	0.548384	0.701867	1.22911	0.322713	0.779113	0.321095	0.773136	0.920519	0.988727
268	40	PLK-1	540.694	516.796	564.592	541.396		0.998703	0.985739	0.9914	0.983725	0.990721	0.350259	0.525393	0.915344	0.151441	0.717169	0.150622	0.707963	0.312988	0.797302
519	40	ARMEL	2364.6	2322.67	2406.54	2362.43		1.00092	0.986883	0.9914	0.987333	0.992934	0.885409	0.917454	0.965152	0.622993	0.883196	0.622477	0.882292	0.152248	0.605772
669	40	CD47	837.272	846.276	828.268	838.256		0.998827	0.985918	0.9914	0.98395	0.990721	0.677164	0.789226	1.02174	0.706696	0.913304	0.706635	0.913098	0.908156	0.988465
970	1	Thrombin	37678	37748.2	37607.7	37633.8		1.00117	0.986298	0.9914	0.98841	0.992934	0.64626	0.775159	1.00374	0.973225	0.996873	0.973225	0.996845	0.682996	0.956385
989	1	XTP3A	693.315	694.342	692.288	692.225		1.00158	0.985971	0.9914	0.988207	0.992934	0.198405	0.362413	1.00297	0.983962	0.996873	0.983936	0.996845	0.205253	0.705793
203	40	XEDAR	1762.94	1686.82	1839.06	1764.21		0.999282	0.990348	0.994122	0.992206	0.994833	0.0453276	0.136605	0.917219	0.409384	0.80232	0.406226	0.796851	0.500405	0.900319
325	40	BNP-32	1060.27	1026.16	1094.37	1060.53		0.999755	0.992289	0.995312	0.993237	0.994833	0.681076	0.791683	0.937677	0.0940634	0.568263	0.0940573	0.563061	0.163779	0.614522
398	40	Neurotrophin-3	243.344	230.244	256.444	243.422		0.999679	0.994687	0.995349	0.994367	0.994833	0.704708	0.809863	0.897833	0.029828	0.313309	0.0295503	0.303868	0.0621205	0.375288
709	1	YKL-40	12661.4	17012.1	8310.65	12636.5		1.00197	0.993756	0.995349	0.993177	0.994833	0.797008	0.87326	2.04702	0.00393929	0.106833	0.00322004	0.0946777	0.0035927	0.067594
1158	1	BMP-6	470.069	433.646	506.492	470.286		0.99954	0.995349	0.995349	0.994501	0.994833	0.11442	0.260711	0.856175	0.00731408	0.141657	0.00722173	0.138033	0.00552038	0.0816892
1211	0.005	Cytochrome P450 3A4	2692.4	2717.8	2667	2693.12		0.999731	0.994609	0.995349	0.994833	0.994833	0.935683	0.954527	1.01905	0.717045	0.921751	0.717043	0.921368	0.408196	0.851973
